# Supplementary material for: 3-(2-Methyl­amino-1,3-thia­zol-4-yl)-2H-chromen-2-one
Source: Acta Crystallogr Sect E Struct Rep Online. 2012 Jul 10;68(Pt 8):o2416–7. doi: 10.1107/S1600536812030140 (PMC3414335; doi:10.1107/S1600536812030140)
Supplement: Supplementary file 1 [file e-68-o2416-sup1.cif]

##############################################################################
#                                                                            #
# This CIF contains the data in a paper accepted for publication in          #
# Acta Crystallographica Section E. It conforms to the requirements of       #
# Notes for Authors for Acta Crystallographica Section E, and has been       #
# peer reviewed under the auspices of the IUCr Commission on Journals.       #
#                                                                            #
# Full details of the Crystallographic Information File format               #
# are given in the paper "The Crystallographic Information File (CIF):       #
# a New Standard Archive File for Crystallography" by S. R. Hall, F. H.      #
# Allen and I. D. Brown [Acta Cryst. (1991), A47, 655-685].                  #
#                                                                            #
# The current version of the core CIF dictionary is obtainable from          #
# ftp://ftp.iucr.org/pub/cif_core.dic.                                       #
#                                                                            #
# Software is freely available for graphical display of the structure(s)     #
# in this CIF. For information consult the CIF software page                 #
# http://www.iucr.org/resources/cif/software.                                #
#                                                                            #
# This file may be used for bona fide research purposes within the           #
# scientific community so long as proper attribution is given to the journal # 
# article from which it was obtained.                                        #
#                                                                            #
##############################################################################
data_global
_audit_creation_method     'form.cif (version 2.0)'
_journal_data_validation_number     ?
_journal_date_recd_electronic     2012-06-12
_journal_date_accepted     2012-07-02
_journal_name_full     'Acta Crystallographica, Section E'
_journal_year     2012
_journal_volume     68
_journal_issue      8
_journal_page_first     o2416
_journal_page_last     o2417
_journal_paper_category     QO
_journal_paper_doi     10.1107/S1600536812030140
_journal_coeditor_code     RZ2775
_publ_contact_author_name     'Ibrahim Abdul Razak'
_publ_contact_author_address
;
      School of Physics
      Universiti Sains Malaysia
      11800 USM, Penang
      MALAYSIA
;
_publ_contact_author_email     'arazaki@usm.my'
_publ_contact_author_fax     '604 6579150'
_publ_contact_author_phone     '604 6533438'
_publ_section_title
;
3-(2-Methylamino-1,3-thiazol-4-yl)-2<i>H</i>-chromen-2-one
;
loop_
    _publ_author_name
    _publ_author_footnote
    _publ_author_address
    'Samina Khan Yusufzai' ?
;
School of Chemical Sciences
Universiti Sains Malaysia
11800 USM, Penang
Malaysia
;
    'Hasnah Osman'
;
Additional correspondence author, e-mail: ohasnah@usm.my.
;
;
School of Chemical Sciences
Universiti Sains Malaysia
11800 USM, Penang
Malaysia
;
    'Aisyah Saad Abdul Rahim' ?
;
School of Pharmaceutical Sciences
Universiti Sains Malaysia,
11800 USM, Penang
Malaysia
;
    'Suhana Arshad' ?
;
School of Physics
Universiti Sains Malaysia
11800 USM, Penang
Malaysia
;
    'Ibrahim Abdul Razak'
;
Thomson Reuters ResearcherID: A-5599-2009.
;
;
School of Physics
Universiti Sains Malaysia
11800 USM, Penang
Malaysia
;
data_I
_audit_creation_method     SHELXL-97
_chemical_name_systematic
;
3-(2-Methylamino-1,3-thiazol-4-yl)-2<i>H</i>-chromen-2-one
;
_chemical_name_common     ?
_chemical_formula_moiety     'C13 H10 N2 O2 S'
_chemical_formula_sum     'C13 H10 N2 O2 S'
_chemical_formula_iupac     'C13 H10 N2 O2 S'
_chemical_formula_weight     258.29
_chemical_melting_point     ?
_symmetry_cell_setting     monoclinic
_symmetry_space_group_name_H-M     'P 21/c'
_symmetry_space_group_name_Hall     '-P 2ybc'
loop_
    _symmetry_equiv_pos_as_xyz
    'x, y, z'
    '-x, y+1/2, -z+1/2'
    '-x, -y, -z'
    'x, -y-1/2, z-1/2'
_cell_length_a     14.5460(3)
_cell_length_b     4.92890(10)
_cell_length_c     18.3516(3)
_cell_angle_alpha     90.00
_cell_angle_beta     120.3070(10)
_cell_angle_gamma     90.00
_cell_volume     1135.92(4)
_cell_formula_units_Z     4
_cell_measurement_reflns_used     7338
_cell_measurement_theta_min     2.57
_cell_measurement_theta_max     32.54
_cell_measurement_temperature     100.0(10)
_exptl_crystal_description     'block'
_exptl_crystal_colour     'orange'
_exptl_crystal_size_max     0.47
_exptl_crystal_size_mid     0.40
_exptl_crystal_size_min     0.20
_exptl_crystal_density_diffrn     1.510
_exptl_crystal_density_meas     ?
_exptl_crystal_density_method     'not measured'
_exptl_crystal_F_000     536
_exptl_absorpt_coefficient_mu     0.279
_exptl_absorpt_correction_type     multi-scan
_exptl_absorpt_process_details     '(<i>SADABS</i>; Bruker, 2009)'
_exptl_absorpt_correction_T_min     0.8813
_exptl_absorpt_correction_T_max     0.9458
_exptl_special_details
;
The crystal was placed in the cold stream of an Oxford Cryosystems Cobra
open-flow nitrogen cryostat (Cosier & Glazer, 1986) operating at 100.0 (1) K.
;
_diffrn_ambient_temperature     100.0(10)
_diffrn_radiation_type     MoK\a
_diffrn_radiation_wavelength     0.71073
_diffrn_radiation_source     'fine-focus sealed tube'
_diffrn_radiation_monochromator     graphite
_diffrn_measurement_device_type
;
Bruker SMART APEXII CCD area-detector
;
_diffrn_measurement_method     '\f and \w scans'
_diffrn_detector_area_resol_mean     ?
_diffrn_reflns_number     13265
_diffrn_reflns_av_R_equivalents     0.0245
_diffrn_reflns_av_sigmaI/netI     0.0217
_diffrn_reflns_theta_min     1.62
_diffrn_reflns_theta_max     30.00
_diffrn_reflns_theta_full     30.00
_diffrn_measured_fraction_theta_max     0.998
_diffrn_measured_fraction_theta_full     0.998
_diffrn_reflns_limit_h_min     -20
_diffrn_reflns_limit_h_max     16
_diffrn_reflns_limit_k_min     -6
_diffrn_reflns_limit_k_max     6
_diffrn_reflns_limit_l_min     -25
_diffrn_reflns_limit_l_max     25
_diffrn_standards_number     0
_diffrn_standards_interval_count     .
_diffrn_standards_interval_time     .
_diffrn_standards_decay_%     ?
_refine_special_details
;
Refinement of <i>F</i>^2^ against ALL reflections. The weighted <i>R</i>-factor
<i>wR</i> and goodness of fit <i>S</i> are based on <i>F</i>^2^, conventional
<i>R</i>-factors <i>R</i> are based on <i>F</i>, with <i>F</i> set to zero for
negative <i>F</i>^2^. The threshold expression of <i>F</i>^2^ >
\s(<i>F</i>^2^) is used only for calculating <i>R</i>-factors(gt) <i>etc</i>.
and is not relevant to the choice of reflections for refinement.
<i>R</i>-factors based on <i>F</i>^2^ are statistically about twice as large
as those based on <i>F</i>, and <i>R</i>- factors based on ALL data will be
even larger.
;
_reflns_number_total     3303
_reflns_number_gt     2851
_reflns_threshold_expression     I>2\s(I)
_refine_ls_structure_factor_coef     Fsqd
_refine_ls_matrix_type     full
_refine_ls_R_factor_all     0.0402
_refine_ls_R_factor_gt     0.0337
_refine_ls_wR_factor_gt     0.0892
_refine_ls_wR_factor_ref     0.0948
_refine_ls_goodness_of_fit_ref     1.048
_refine_ls_restrained_S_all     1.048
_refine_ls_number_reflns     3303
_refine_ls_number_parameters     168
_refine_ls_number_restraints     0
_refine_ls_hydrogen_treatment     mixed
_refine_ls_weighting_scheme     calc
_refine_ls_weighting_details
         'calc w=1/[\s^2^(Fo^2^)+(0.0472P)^2^+0.5573P] where P=(Fo^2^+2Fc^2^)/3'
_atom_sites_solution_hydrogens     geom
_atom_sites_solution_primary     direct
_atom_sites_solution_secondary     difmap
_refine_ls_shift/su_max     0.001
_refine_ls_shift/su_mean     0.000
_refine_diff_density_max     0.446
_refine_diff_density_min     -0.206
_refine_ls_extinction_method     none
_refine_ls_extinction_coef     ?
loop_
    _atom_type_symbol
    _atom_type_description
    _atom_type_scat_dispersion_real
    _atom_type_scat_dispersion_imag
    _atom_type_scat_source
    'C' 'C' 0.0033 0.0016
                         'International Tables Vol C Tables 4.2.6.8 and 6.1.1.4'
    'H' 'H' 0.0000 0.0000
                         'International Tables Vol C Tables 4.2.6.8 and 6.1.1.4'
    'N' 'N' 0.0061 0.0033
                         'International Tables Vol C Tables 4.2.6.8 and 6.1.1.4'
    'O' 'O' 0.0106 0.0060
                         'International Tables Vol C Tables 4.2.6.8 and 6.1.1.4'
    'S' 'S' 0.1246 0.1234
                         'International Tables Vol C Tables 4.2.6.8 and 6.1.1.4'
_computing_data_collection     'APEX2 (Bruker, 2009)'
_computing_cell_refinement     'SAINT (Bruker, 2009)'
_computing_data_reduction     'SAINT (Bruker, 2009)'
_computing_structure_solution     'SHELXTL (Sheldrick, 2008)'
_computing_structure_refinement     'SHELXTL (Sheldrick, 2008)'
_computing_molecular_graphics     'SHELXTL (Sheldrick, 2008)'
_computing_publication_material
;
SHELXTL (Sheldrick, 2008) and PLATON (Spek, 2009)
;
loop_
    _atom_site_type_symbol
    _atom_site_label
    _atom_site_fract_x
    _atom_site_fract_y
    _atom_site_fract_z
    _atom_site_U_iso_or_equiv
    _atom_site_adp_type
    _atom_site_calc_flag
    _atom_site_refinement_flags
    _atom_site_occupancy
    _atom_site_symmetry_multiplicity
    _atom_site_disorder_assembly
    _atom_site_disorder_group
    S S1 0.86394(2) 0.35198(6) 0.510226(18) 0.01927(9) Uani d . 1 1 . .
    O O1 0.59607(7) 1.21689(19) 0.55233(5) 0.02025(19) Uani d . 1 1 . .
    O O2 0.62018(7) 1.0170(2) 0.45629(6) 0.0226(2) Uani d . 1 1 . .
    N N1 0.87142(8) 0.5208(2) 0.64688(6) 0.0167(2) Uani d . 1 1 . .
    N N2 0.99500(9) 0.1750(2) 0.66837(7) 0.0209(2) Uani d . 1 1 . .
    C C1 0.61748(9) 1.2526(3) 0.63378(7) 0.0174(2) Uani d . 1 1 . .
    C C2 0.56079(10) 1.4526(3) 0.64782(8) 0.0215(2) Uani d . 1 1 . .
    H H2A 0.5090 1.5594 0.6026 0.026 Uiso calc R 1 1 . .
    C C3 0.58198(10) 1.4917(3) 0.72954(9) 0.0223(3) Uani d . 1 1 . .
    H H3A 0.5447 1.6288 0.7405 0.027 Uiso calc R 1 1 . .
    C C4 0.65730(10) 1.3329(3) 0.79635(8) 0.0220(3) Uani d . 1 1 . .
    H H4A 0.6707 1.3618 0.8520 0.026 Uiso calc R 1 1 . .
    C C5 0.71206(10) 1.1340(3) 0.78079(8) 0.0207(2) Uani d . 1 1 . .
    H H5A 0.7626 1.0245 0.8259 0.025 Uiso calc R 1 1 . .
    C C6 0.69360(9) 1.0923(3) 0.69871(7) 0.0170(2) Uani d . 1 1 . .
    C C7 0.74892(9) 0.8943(2) 0.67830(7) 0.0172(2) Uani d . 1 1 . .
    H H7A 0.8000 0.7812 0.7219 0.021 Uiso calc R 1 1 . .
    C C8 0.73070(9) 0.8631(2) 0.59846(7) 0.0157(2) Uani d . 1 1 . .
    C C9 0.64806(9) 1.0288(3) 0.53044(7) 0.0175(2) Uani d . 1 1 . .
    C C10 0.79048(9) 0.6641(2) 0.57920(7) 0.0159(2) Uani d . 1 1 . .
    C C11 0.77572(10) 0.6015(3) 0.50172(7) 0.0188(2) Uani d . 1 1 . .
    H H11A 0.7242 0.6834 0.4503 0.023 Uiso calc R 1 1 . .
    C C12 0.91583(9) 0.3476(2) 0.61957(7) 0.0167(2) Uani d . 1 1 . .
    C C13 1.04154(10) -0.0065(3) 0.63373(8) 0.0228(3) Uani d . 1 1 . .
    H H13A 1.0934 -0.1250 0.6785 0.034 Uiso calc R 1 1 . .
    H H13B 1.0773 0.0999 0.6101 0.034 Uiso calc R 1 1 . .
    H H13C 0.9854 -0.1171 0.5891 0.034 Uiso calc R 1 1 . .
    H H1N2 1.0201(16) 0.177(4) 0.7226(13) 0.040(5) Uiso d . 1 1 . .
loop_
    _atom_site_aniso_label
    _atom_site_aniso_U_11
    _atom_site_aniso_U_22
    _atom_site_aniso_U_33
    _atom_site_aniso_U_12
    _atom_site_aniso_U_13
    _atom_site_aniso_U_23
    S1 0.01899(15) 0.02255(16) 0.01429(14) 0.00258(11) 0.00693(11) -0.00217(10)
    O1 0.0194(4) 0.0245(4) 0.0164(4) 0.0064(3) 0.0087(3) 0.0043(3)
    O2 0.0213(4) 0.0301(5) 0.0154(4) 0.0051(4) 0.0085(3) 0.0045(4)
    N1 0.0147(4) 0.0188(5) 0.0143(4) 0.0008(4) 0.0056(4) 0.0000(4)
    N2 0.0185(5) 0.0242(5) 0.0156(5) 0.0060(4) 0.0054(4) -0.0004(4)
    C1 0.0162(5) 0.0193(5) 0.0171(5) -0.0007(4) 0.0087(4) 0.0005(4)
    C2 0.0183(5) 0.0208(6) 0.0254(6) 0.0035(5) 0.0110(5) 0.0022(5)
    C3 0.0199(6) 0.0215(6) 0.0296(6) -0.0006(5) 0.0155(5) -0.0035(5)
    C4 0.0196(6) 0.0268(6) 0.0212(6) -0.0020(5) 0.0114(5) -0.0054(5)
    C5 0.0168(5) 0.0266(6) 0.0172(5) 0.0008(5) 0.0075(4) -0.0012(5)
    C6 0.0136(5) 0.0193(5) 0.0171(5) -0.0009(4) 0.0070(4) -0.0010(4)
    C7 0.0148(5) 0.0197(5) 0.0149(5) 0.0019(4) 0.0058(4) 0.0007(4)
    C8 0.0137(5) 0.0168(5) 0.0154(5) -0.0001(4) 0.0064(4) 0.0011(4)
    C9 0.0151(5) 0.0196(5) 0.0177(5) 0.0008(4) 0.0082(4) 0.0017(4)
    C10 0.0138(5) 0.0173(5) 0.0149(5) -0.0002(4) 0.0061(4) 0.0001(4)
    C11 0.0181(5) 0.0208(6) 0.0154(5) 0.0029(4) 0.0068(4) 0.0000(4)
    C12 0.0145(5) 0.0183(5) 0.0151(5) -0.0017(4) 0.0058(4) -0.0014(4)
    C13 0.0191(5) 0.0237(6) 0.0235(6) 0.0037(5) 0.0092(5) -0.0028(5)
_geom_special_details
;
All e.s.d.'s (except the e.s.d. in the dihedral angle between two l.s. planes)
are estimated using the full covariance matrix. The cell e.s.d.'s are taken
into account individually in the estimation of e.s.d.'s in distances, angles
and torsion angles; correlations between e.s.d.'s in cell parameters are only
used when they are defined by crystal symmetry. An approximate (isotropic)
treatment of cell e.s.d.'s is used for estimating e.s.d.'s involving l.s.
planes.
;
loop_
    _geom_bond_atom_site_label_1
    _geom_bond_atom_site_label_2
    _geom_bond_site_symmetry_2
    _geom_bond_distance
    _geom_bond_publ_flag
    S1 C11 . 1.7265(13) ?
    S1 C12 . 1.7517(12) ?
    O1 C1 . 1.3757(14) ?
    O1 C9 . 1.3781(15) ?
    O2 C9 . 1.2094(15) ?
    N1 C12 . 1.3129(15) ?
    N1 C10 . 1.3971(15) ?
    N2 C12 . 1.3457(16) ?
    N2 C13 . 1.4482(16) ?
    N2 H1N2 . 0.87(2) ?
    C1 C2 . 1.3903(17) ?
    C1 C6 . 1.3923(16) ?
    C2 C3 . 1.3838(18) ?
    C2 H2A . 0.9500 ?
    C3 C4 . 1.4001(19) ?
    C3 H3A . 0.9500 ?
    C4 C5 . 1.3807(17) ?
    C4 H4A . 0.9500 ?
    C5 C6 . 1.4054(16) ?
    C5 H5A . 0.9500 ?
    C6 C7 . 1.4296(16) ?
    C7 C8 . 1.3598(16) ?
    C7 H7A . 0.9500 ?
    C8 C10 . 1.4674(16) ?
    C8 C9 . 1.4683(16) ?
    C10 C11 . 1.3621(16) ?
    C11 H11A . 0.9500 ?
    C13 H13A . 0.9800 ?
    C13 H13B . 0.9800 ?
    C13 H13C . 0.9800 ?
loop_
    _geom_angle_atom_site_label_1
    _geom_angle_atom_site_label_2
    _geom_angle_atom_site_label_3
    _geom_angle_site_symmetry_1
    _geom_angle_site_symmetry_3
    _geom_angle
    _geom_angle_publ_flag
    C11 S1 C12 . . 89.04(6) ?
    C1 O1 C9 . . 123.10(9) ?
    C12 N1 C10 . . 110.22(10) ?
    C12 N2 C13 . . 122.07(11) ?
    C12 N2 H1N2 . . 118.6(13) ?
    C13 N2 H1N2 . . 119.3(13) ?
    O1 C1 C2 . . 117.51(11) ?
    O1 C1 C6 . . 120.24(11) ?
    C2 C1 C6 . . 122.25(11) ?
    C3 C2 C1 . . 118.10(12) ?
    C3 C2 H2A . . 121.0 ?
    C1 C2 H2A . . 121.0 ?
    C2 C3 C4 . . 121.28(12) ?
    C2 C3 H3A . . 119.4 ?
    C4 C3 H3A . . 119.4 ?
    C5 C4 C3 . . 119.60(12) ?
    C5 C4 H4A . . 120.2 ?
    C3 C4 H4A . . 120.2 ?
    C4 C5 C6 . . 120.49(12) ?
    C4 C5 H5A . . 119.8 ?
    C6 C5 H5A . . 119.8 ?
    C1 C6 C5 . . 118.27(11) ?
    C1 C6 C7 . . 118.21(11) ?
    C5 C6 C7 . . 123.52(11) ?
    C8 C7 C6 . . 122.02(11) ?
    C8 C7 H7A . . 119.0 ?
    C6 C7 H7A . . 119.0 ?
    C7 C8 C10 . . 121.21(10) ?
    C7 C8 C9 . . 118.93(11) ?
    C10 C8 C9 . . 119.84(10) ?
    O2 C9 O1 . . 116.01(11) ?
    O2 C9 C8 . . 126.56(11) ?
    O1 C9 C8 . . 117.43(10) ?
    C11 C10 N1 . . 115.57(11) ?
    C11 C10 C8 . . 127.05(11) ?
    N1 C10 C8 . . 117.38(10) ?
    C10 C11 S1 . . 110.40(9) ?
    C10 C11 H11A . . 124.8 ?
    S1 C11 H11A . . 124.8 ?
    N1 C12 N2 . . 125.28(11) ?
    N1 C12 S1 . . 114.75(9) ?
    N2 C12 S1 . . 119.97(9) ?
    N2 C13 H13A . . 109.5 ?
    N2 C13 H13B . . 109.5 ?
    H13A C13 H13B . . 109.5 ?
    N2 C13 H13C . . 109.5 ?
    H13A C13 H13C . . 109.5 ?
    H13B C13 H13C . . 109.5 ?
loop_
    _geom_torsion_atom_site_label_1
    _geom_torsion_atom_site_label_2
    _geom_torsion_atom_site_label_3
    _geom_torsion_atom_site_label_4
    _geom_torsion_site_symmetry_1
    _geom_torsion_site_symmetry_2
    _geom_torsion_site_symmetry_3
    _geom_torsion_site_symmetry_4
    _geom_torsion
    _geom_torsion_publ_flag
    C9 O1 C1 C2 . . . . 178.87(11) ?
    C9 O1 C1 C6 . . . . -0.99(17) ?
    O1 C1 C2 C3 . . . . -179.64(11) ?
    C6 C1 C2 C3 . . . . 0.21(19) ?
    C1 C2 C3 C4 . . . . -0.76(19) ?
    C2 C3 C4 C5 . . . . 0.3(2) ?
    C3 C4 C5 C6 . . . . 0.75(19) ?
    O1 C1 C6 C5 . . . . -179.36(11) ?
    C2 C1 C6 C5 . . . . 0.79(18) ?
    O1 C1 C6 C7 . . . . 0.75(17) ?
    C2 C1 C6 C7 . . . . -179.10(11) ?
    C4 C5 C6 C1 . . . . -1.27(18) ?
    C4 C5 C6 C7 . . . . 178.62(12) ?
    C1 C6 C7 C8 . . . . 1.30(18) ?
    C5 C6 C7 C8 . . . . -178.59(12) ?
    C6 C7 C8 C10 . . . . 178.23(11) ?
    C6 C7 C8 C9 . . . . -2.98(18) ?
    C1 O1 C9 O2 . . . . 179.07(11) ?
    C1 O1 C9 C8 . . . . -0.70(16) ?
    C7 C8 C9 O2 . . . . -177.09(12) ?
    C10 C8 C9 O2 . . . . 1.73(19) ?
    C7 C8 C9 O1 . . . . 2.65(16) ?
    C10 C8 C9 O1 . . . . -178.53(10) ?
    C12 N1 C10 C11 . . . . -1.08(15) ?
    C12 N1 C10 C8 . . . . 178.73(10) ?
    C7 C8 C10 C11 . . . . 175.76(12) ?
    C9 C8 C10 C11 . . . . -3.03(19) ?
    C7 C8 C10 N1 . . . . -4.03(17) ?
    C9 C8 C10 N1 . . . . 177.18(10) ?
    N1 C10 C11 S1 . . . . 0.53(14) ?
    C8 C10 C11 S1 . . . . -179.26(10) ?
    C12 S1 C11 C10 . . . . 0.09(10) ?
    C10 N1 C12 N2 . . . . -178.77(12) ?
    C10 N1 C12 S1 . . . . 1.14(13) ?
    C13 N2 C12 N1 . . . . -178.67(12) ?
    C13 N2 C12 S1 . . . . 1.43(17) ?
    C11 S1 C12 N1 . . . . -0.74(10) ?
    C11 S1 C12 N2 . . . . 179.17(11) ?
loop_
    _geom_hbond_atom_site_label_D
    _geom_hbond_atom_site_label_H
    _geom_hbond_atom_site_label_A
    _geom_hbond_site_symmetry_A
    _geom_hbond_distance_DH
    _geom_hbond_distance_HA
    _geom_hbond_distance_DA
    _geom_hbond_angle_DHA
    _geom_hbond_publ_flag
    N2 H1N2 N1 2_746 0.87(2) 2.24(2) 3.0331(15) 152(2) yes
    C4 H4A O2 4_586 0.95 2.44 3.3247(16) 154.1 yes
    C13 H13C Cg1 1_545 0.9800 2.70 3.5026(16) 139.0 yes
_iucr_refine_instructions_details
;
TITL cumbrnch3_0m in P2(1)/c (100K)
CELL  0.71073   14.5460    4.9289   18.3516    90.000   120.307    90.000
ZERR  4           0.0003    0.0001    0.0003     0.000     0.001     0.000
LATT   1
SYMM             - X ,    0.50000 + Y ,    0.50000 - Z
SFAC C H N O S
UNIT 52 40 8 8 4
TEMP -173.000
SIZE 0.202 0.40 0.465
L.S. 10
BOND $H
FMAP 2 2 60
PLAN 20
OMIT -4 60
EQIV $1 x,5/2-y,1/2+z
HTAB C4 O2_$1
ACTA
CONF
WGHT    0.047200    0.557300
FVAR       0.47405
S1    5    0.863943    0.351983    0.510226    11.00000    0.01899    0.02255 =
         0.01429   -0.00217    0.00693    0.00258
O1    4    0.596072    1.216894    0.552326    11.00000    0.01941    0.02449 =
         0.01641    0.00428    0.00872    0.00640
O2    4    0.620176    1.017027    0.456285    11.00000    0.02129    0.03011 =
         0.01544    0.00452    0.00847    0.00515
N1    3    0.871416    0.520761    0.646882    11.00000    0.01472    0.01877 =
         0.01431   -0.00005    0.00558    0.00080
N2    3    0.994999    0.175007    0.668372    11.00000    0.01850    0.02419 =
         0.01564   -0.00040    0.00536    0.00600
C1    1    0.617477    1.252574    0.633777    11.00000    0.01620    0.01931 =
         0.01707    0.00055    0.00865   -0.00066
C2    1    0.560793    1.452613    0.647819    11.00000    0.01829    0.02080 =
         0.02535    0.00222    0.01102    0.00347
AFIX  43
H2A   2    0.508997    1.559446    0.602602    11.00000   -1.20000
AFIX   0
C3    1    0.581978    1.491653    0.729541    11.00000    0.01988    0.02154 =
         0.02957   -0.00350    0.01551   -0.00063
AFIX  43
H3A   2    0.544693    1.628849    0.740531    11.00000   -1.20000
AFIX   0
C4    1    0.657301    1.332872    0.796347    11.00000    0.01958    0.02685 =
         0.02120   -0.00541    0.01143   -0.00201
AFIX  43
H4A   2    0.670652    1.361805    0.852045    11.00000   -1.20000
AFIX   0
C5    1    0.712058    1.133991    0.780793    11.00000    0.01676    0.02657 =
         0.01720   -0.00118    0.00746    0.00079
AFIX  43
H5A   2    0.762586    1.024542    0.825906    11.00000   -1.20000
AFIX   0
C6    1    0.693596    1.092275    0.698712    11.00000    0.01355    0.01931 =
         0.01705   -0.00102    0.00697   -0.00092
C7    1    0.748920    0.894341    0.678303    11.00000    0.01476    0.01967 =
         0.01494    0.00066    0.00583    0.00194
AFIX  43
H7A   2    0.799979    0.781175    0.721860    11.00000   -1.20000
AFIX   0
C8    1    0.730699    0.863090    0.598458    11.00000    0.01365    0.01678 =
         0.01543    0.00111    0.00644   -0.00010
C9    1    0.648057    1.028809    0.530440    11.00000    0.01511    0.01956 =
         0.01766    0.00174    0.00819    0.00078
C10   1    0.790484    0.664085    0.579203    11.00000    0.01378    0.01729 =
         0.01495    0.00013    0.00607   -0.00020
C11   1    0.775724    0.601454    0.501717    11.00000    0.01810    0.02081 =
         0.01535   -0.00002    0.00678    0.00288
AFIX  43
H11A  2    0.724176    0.683448    0.450267    11.00000   -1.20000
AFIX   0
C12   1    0.915833    0.347601    0.619574    11.00000    0.01445    0.01833 =
         0.01507   -0.00141    0.00582   -0.00170
C13   1    1.041544   -0.006485    0.633730    11.00000    0.01908    0.02370 =
         0.02353   -0.00277    0.00923    0.00372
AFIX 137
H13A  2    1.093443   -0.125045    0.678498    11.00000   -1.50000
H13B  2    1.077311    0.099920    0.610143    11.00000   -1.50000
H13C  2    0.985375   -0.117149    0.589107    11.00000   -1.50000
AFIX   0
H1N2  2    1.020088    0.176708    0.722565    11.00000    0.04023
HKLF 4 1  1.0000  0.0000  0.0000  0.0000 -1.0000  0.0000 -1.0000  0.0000 -1.0000
REM  cumbrnch3_0m in P2(1)/c (100K)
REM R1 =  0.0337 for   2851 Fo > 4sig(Fo)  and  0.0402 for all   3303 data
REM    168 parameters refined using      0 restraints
END
REM Highest difference peak  0.446,  deepest hole -0.206,  1-sigma level  0.058
Q1    1   0.6795  1.2346  0.7818  11.00000  0.05    0.45
Q2    1   0.7402  0.8747  0.6382  11.00000  0.05    0.41
Q3    1   0.7201  0.9968  0.6864  11.00000  0.05    0.40
Q4    1   0.6558  1.1798  0.6652  11.00000  0.05    0.40
Q5    1   0.7569  0.7656  0.5867  11.00000  0.05    0.39
Q6    1   0.6813  0.9240  0.5609  11.00000  0.05    0.38
Q7    1   0.5940  1.3698  0.6433  11.00000  0.05    0.37
Q8    1   0.7013  1.1046  0.7385  11.00000  0.05    0.36
Q9    1   0.7661  0.6277  0.5392  11.00000  0.05    0.36
Q10   1   0.6207  1.4033  0.7597  11.00000  0.05    0.36
Q11   1   0.8971  0.4449  0.6393  11.00000  0.05    0.33
Q12   1   0.8356  0.5819  0.6202  11.00000  0.05    0.33
Q13   1   0.8146  0.4981  0.5067  11.00000  0.05    0.32
Q14   1   0.6205  1.1168  0.5432  11.00000  0.05    0.32
Q15   1   1.0222  0.0791  0.6537  11.00000  0.05    0.30
Q16   1   0.6071  1.2167  0.5985  11.00000  0.05    0.30
Q17   1   0.8679  0.3237  0.5601  11.00000  0.05    0.28
Q18   1   0.8601  0.2036  0.4833  11.00000  0.05    0.27
Q19   1   0.5635  1.4660  0.6854  11.00000  0.05    0.26
Q20   1   0.9016  0.4648  0.4976  11.00000  0.05    0.24
;
