# Supplementary material for: 3-(2-Methyl­amino-1,3-thia­zol-4-yl)-2H-chromen-2-one
Source: Acta Crystallogr Sect E Struct Rep Online. 2012 Jul 10;68(Pt 8):o2416–7. doi: 10.1107/S1600536812030140 (PMC3414335; doi:10.1107/S1600536812030140)
Supplement: Supplementary file 2 [file e-68-o2416-Isup2.hkl]

# 
# h,k,l, Fc-squared, Fo-squared, sigma(Fo-squared) and status flag 
# 
data_I
_shelx_title ' cumbrnch3_0m in P2(1)/c (100K)' 
_shelx_refln_list_code          4 
_shelx_F_calc_maximum      203.10 
_exptl_crystal_F_000       536.00 
_reflns_d_resolution_high  0.7108 
 
loop_ 
 _symmetry_equiv_pos_as_xyz 
 'x, y, z' 
 '-x, y+1/2, -z+1/2' 
 '-x, -y, -z' 
 'x, -y-1/2, z-1/2' 
 
_cell_length_a    14.5460 
_cell_length_b     4.9289 
_cell_length_c    18.3516 
_cell_angle_alpha  90.000 
_cell_angle_beta  120.307 
_cell_angle_gamma  90.000 
 
_shelx_F_squared_multiplier     1.000 
 
loop_ 
 _refln_index_h 
 _refln_index_k 
 _refln_index_l 
 _refln_F_squared_calc 
 _refln_F_squared_meas 
 _refln_F_squared_sigma 
 _refln_observed_status 
   1   0   0       31.15       22.98      1.79 o 
   2   0   0     1595.22     1882.99     20.62 o 
   3   0   0     2790.54     3341.58     36.33 o 
   4   0   0     3907.78     4500.88     49.74 o 
   5   0   0      856.30      954.61     12.43 o 
   6   0   0      568.91      632.49      7.47 o 
   7   0   0     1755.78     1893.35     24.45 o 
   8   0   0     2719.01     2945.10     39.15 o 
   9   0   0       65.90       83.02      3.08 o 
  10   0   0        9.63        7.32      2.23 o 
  11   0   0      581.11      570.67     11.24 o 
  12   0   0      403.71      400.22     11.46 o 
  13   0   0        8.17        8.52      2.89 o 
  14   0   0      691.73      673.43     17.06 o 
  15   0   0      379.33      357.56     11.74 o 
  16   0   0       25.30       35.11      7.71 o 
  17   0   0       44.41       42.16      5.24 o 
   1   1   0     3087.01     2984.81     27.83 o 
   2   1   0     1332.75     1517.75     17.65 o 
   3   1   0    11743.87    12157.52    116.30 o 
   4   1   0      407.22      455.41      4.68 o 
   5   1   0     3671.09     4031.72     32.45 o 
   6   1   0      513.32      551.88      5.53 o 
   7   1   0      107.86      114.77      2.20 o 
   8   1   0      710.29      745.90      7.44 o 
   9   1   0       25.72       19.32      1.35 o 
  10   1   0       62.13       59.56      2.18 o 
  11   1   0       28.80       32.62      2.14 o 
  12   1   0      271.51      266.94      6.20 o 
  13   1   0       45.53       48.97      3.74 o 
  14   1   0        3.20        3.44      2.12 o 
  15   1   0       40.49       44.75      3.98 o 
  16   1   0       78.06       79.41      5.06 o 
  17   1   0       68.77       72.09      5.19 o 
   0   2   0      517.10      594.60      9.50 o 
   1   2   0      250.24      235.12      4.27 o 
   2   2   0       44.08       36.67      1.15 o 
   3   2   0        1.94        1.04      0.39 o 
   4   2   0       38.96       45.66      1.60 o 
   5   2   0       91.11      117.31      2.04 o 
   6   2   0       51.31       54.47      1.86 o 
   7   2   0       17.59       14.58      1.47 o 
   8   2   0       52.74       57.41      2.09 o 
   9   2   0       31.32       30.20      1.94 o 
  10   2   0      375.10      361.96      5.85 o 
  11   2   0       17.00        9.38      1.67 o 
  12   2   0       79.13       79.49      3.26 o 
  13   2   0      170.73      160.82      4.95 o 
  14   2   0        2.78        6.92      3.09 o 
  15   2   0      297.79      302.12      8.41 o 
  16   2   0       46.78       52.51      4.23 o 
   1   3   0        6.93       11.14      1.14 o 
   2   3   0       23.43       23.44      0.97 o 
   3   3   0       95.24      119.85      2.82 o 
   4   3   0      265.75      251.37      3.64 o 
   5   3   0      254.39      257.12      3.92 o 
   6   3   0      586.65      573.67      7.90 o 
   7   3   0      652.46      601.70      9.51 o 
   8   3   0        1.83        3.84      1.82 o 
   9   3   0       24.59       25.51      2.62 o 
  10   3   0       35.37       37.81      4.37 o 
  11   3   0        0.12        1.12      1.43 o 
  12   3   0       42.84       44.64      2.92 o 
  13   3   0      196.90      198.05      5.40 o 
  14   3   0       26.43       24.99      3.70 o 
  15   3   0       20.20       28.63      4.55 o 
   0   4   0      265.92      275.31     10.82 o 
   1   4   0      933.23      926.08     13.77 o 
   2   4   0     1150.77     1162.27     13.28 o 
   3   4   0      311.02      294.76      4.98 o 
   4   4   0      534.38      534.98      8.33 o 
   5   4   0     1132.96     1108.52     17.01 o 
   6   4   0       34.77       33.26      2.65 o 
   7   4   0      198.26      206.71      5.87 o 
   8   4   0       24.66       27.88      5.17 o 
   9   4   0      144.61      146.88      8.10 o 
  10   4   0       18.11       17.63      2.63 o 
  11   4   0        0.23       -0.93      1.93 o 
  12   4   0        0.77        0.06      2.12 o 
  13   4   0       31.85       34.70      3.59 o 
  14   4   0      183.98      204.84      9.54 o 
   1   5   0        5.05        2.70      1.41 o 
   2   5   0     1332.69     1372.19     20.45 o 
   3   5   0       74.45       73.30      3.37 o 
   4   5   0       99.23       95.12      3.57 o 
   5   5   0      371.65      375.27      8.05 o 
   6   5   0      666.46      701.16     12.66 o 
   7   5   0        0.74        2.25      2.57 o 
   8   5   0        9.44       13.70      3.77 o 
   9   5   0      108.90      116.19      7.47 o 
  10   5   0      140.06      137.49     12.12 o 
  11   5   0        7.07        3.25      2.86 o 
  12   5   0       82.77       87.26      6.29 o 
   2   6   0       36.49       38.36      3.88 o 
   3   6   0       21.26       24.07      3.86 o 
   4   6   0      150.36      156.03      8.38 o 
   5   6   0        1.05        5.67      3.81 o 
   6   6   0       43.03       30.08      5.38 o 
   7   6   0       57.45       65.30      7.11 o 
   8   6   0       35.09       32.92      6.20 o 
 -17   1   1        7.23        9.24      2.77 o 
 -16   1   1        3.90        1.57      2.38 o 
 -15   1   1       47.05       54.56      5.97 o 
 -14   1   1      647.53      629.76     12.94 o 
 -13   1   1      187.85      179.27      5.98 o 
 -12   1   1      156.62      156.88      4.65 o 
 -11   1   1      385.14      395.95      6.21 o 
 -10   1   1      353.48      358.85      4.60 o 
  -9   1   1      686.93      722.11      7.29 o 
  -8   1   1       22.77       21.83      1.18 o 
  -7   1   1      685.20      726.05      6.95 o 
  -6   1   1      256.30      313.81      3.53 o 
  -5   1   1      388.17      358.56      3.74 o 
  -4   1   1      612.00      675.25      6.82 o 
  -3   1   1    41250.91    42093.64    366.18 o 
  -2   1   1      765.56      740.00      6.26 o 
  -1   1   1     1722.70     1721.34     16.44 o 
   0   1   1        0.51        1.69      0.73 o 
   1   1   1     2271.86     2361.67     21.77 o 
   2   1   1       10.28       21.71      0.83 o 
   3   1   1      107.35       85.96      2.01 o 
   4   1   1     1284.98     1512.69     12.79 o 
   5   1   1      804.16      881.53      8.06 o 
   6   1   1       21.95       15.55      1.01 o 
   7   1   1      621.37      602.30      6.24 o 
   8   1   1       43.28       62.22      2.00 o 
   9   1   1      662.35      686.15      7.67 o 
  10   1   1      191.34      221.30      3.86 o 
  11   1   1      797.59      803.24     10.58 o 
  12   1   1       55.19       51.47      3.83 o 
  13   1   1        3.21        3.73      2.73 o 
  14   1   1       76.82       78.77      4.66 o 
  15   1   1       91.10       89.77      5.34 o 
  16   1   1       13.25       14.50      3.02 o 
  17   1   1       26.41       26.22      3.67 o 
 -17   2   1       15.19       19.87      3.06 o 
 -16   2   1      196.18      202.49      6.94 o 
 -15   2   1        0.99        4.58      2.24 o 
 -14   2   1      240.47      233.31      6.98 o 
 -13   2   1      423.73      422.24      9.56 o 
 -12   2   1      139.21      138.27      4.04 o 
 -11   2   1       28.18       26.75      1.98 o 
 -10   2   1      729.13      718.06      9.25 o 
  -9   2   1      618.97      592.30      7.76 o 
  -8   2   1      930.83      958.62     10.23 o 
  -7   2   1     1003.77     1026.89     10.00 o 
  -6   2   1     5591.75     6117.52     48.23 o 
  -5   2   1      277.71      245.78      3.36 o 
  -4   2   1       33.36       29.30      2.71 o 
  -3   2   1      129.23      127.99      5.25 o 
  -2   2   1     1977.29     1889.19     18.19 o 
  -1   2   1        7.78        3.02      0.60 o 
   0   2   1        1.70        2.76      0.75 o 
   1   2   1      380.04      387.11      4.69 o 
   2   2   1     2772.84     2700.74     25.92 o 
   3   2   1      980.62     1040.56     15.12 o 
   4   2   1      460.33      507.61      6.00 o 
   5   2   1       56.04       51.97      1.37 o 
   6   2   1      858.07      827.35      8.29 o 
   7   2   1        7.29        3.85      0.97 o 
   8   2   1      277.12      259.07      5.89 o 
   9   2   1      508.66      495.68      7.14 o 
  10   2   1      513.11      538.48      8.35 o 
  11   2   1      276.16      266.54      5.55 o 
  12   2   1      282.46      269.49      5.76 o 
  13   2   1        0.08       -1.03      1.52 o 
  14   2   1        1.75        1.66      2.06 o 
  15   2   1       24.44       23.42      4.17 o 
  16   2   1      235.25      244.30      7.82 o 
 -16   3   1       45.21       42.32      3.71 o 
 -15   3   1        5.72        6.33      2.31 o 
 -14   3   1      100.81       97.57      4.51 o 
 -13   3   1       21.65       23.30      2.40 o 
 -12   3   1      398.71      416.17      7.88 o 
 -11   3   1       62.42       69.85      3.03 o 
 -10   3   1       32.66       36.65      5.38 o 
  -9   3   1        2.82        2.84      2.66 o 
  -8   3   1     1962.20     1937.38     24.68 o 
  -7   3   1      376.09      370.73      6.71 o 
  -6   3   1        0.50        1.67      0.94 o 
  -5   3   1      225.76      203.88      3.36 o 
  -4   3   1     1656.76     1612.33     17.78 o 
  -3   3   1       93.21       81.72      1.87 o 
  -2   3   1      379.86      384.39      4.38 o 
  -1   3   1     1223.35     1292.58     15.17 o 
   0   3   1     1317.30     1310.10     15.36 o 
   1   3   1       35.30       30.13      1.36 o 
   2   3   1        5.47        8.43      1.27 o 
   3   3   1      566.10      562.61      6.75 o 
   4   3   1      742.86      763.29      9.11 o 
   5   3   1      458.48      462.33      6.70 o 
   6   3   1      521.21      497.46      8.14 o 
   7   3   1       26.63       27.37      2.22 o 
   8   3   1      264.58      241.11      6.25 o 
   9   3   1        9.16       10.56      2.99 o 
  10   3   1      261.28      250.42      6.81 o 
  11   3   1      376.02      378.87      7.29 o 
  12   3   1      542.09      549.68      9.69 o 
  13   3   1       99.09      107.98      4.16 o 
  14   3   1      235.75      248.01      8.69 o 
  15   3   1       45.74       39.58      3.54 o 
 -14   4   1        0.14       -0.06      2.16 o 
 -13   4   1       99.99      108.27      5.33 o 
 -12   4   1       63.18       59.52      4.29 o 
 -11   4   1       21.14       22.34      2.83 o 
 -10   4   1        7.33        3.54      1.92 o 
  -9   4   1      206.52      202.50      6.02 o 
  -8   4   1        2.43        2.64      1.73 o 
  -7   4   1      169.01      172.71      6.73 o 
  -6   4   1       20.81       26.58      2.70 o 
  -5   4   1     1499.74     1469.80     18.84 o 
  -4   4   1       19.56       16.72      1.71 o 
  -3   4   1       40.32       36.37      2.05 o 
  -2   4   1       32.52       32.27      1.91 o 
  -1   4   1      165.54      173.00     14.45 o 
   0   4   1        7.47        6.72      1.60 o 
   1   4   1      147.69      131.03      3.28 o 
   2   4   1      738.69      727.34     10.43 o 
   3   4   1       15.59       15.08      1.54 o 
   4   4   1      543.97      538.84      9.58 o 
   5   4   1        1.72        1.10      1.52 o 
   6   4   1      252.17      256.01      6.32 o 
   7   4   1       11.78        9.96      1.99 o 
   8   4   1       11.36       10.51      2.10 o 
   9   4   1      351.84      353.20      8.41 o 
  10   4   1        6.97        6.72      2.70 o 
  11   4   1        8.57        9.90      2.52 o 
  12   4   1       17.96       19.01      2.92 o 
  13   4   1       56.60       63.16      5.82 o 
  14   4   1        8.54        9.79      2.93 o 
 -12   5   1       10.10        3.75      2.99 o 
 -11   5   1       10.76       12.61      2.68 o 
 -10   5   1       46.31       43.15      6.18 o 
  -9   5   1        0.28       -1.46      1.93 o 
  -8   5   1      110.86      106.05      4.73 o 
  -7   5   1       52.70       51.17      3.56 o 
  -6   5   1       20.81       22.25      2.58 o 
  -5   5   1      290.89      290.79      6.59 o 
  -4   5   1        0.00        2.21      3.36 o 
  -3   5   1       62.30       62.10      3.44 o 
  -2   5   1        6.82        8.87      2.56 o 
  -1   5   1      182.58      183.61      4.52 o 
   0   5   1      128.58      113.96      7.70 o 
   1   5   1      482.34      478.77      9.15 o 
   2   5   1       96.17       98.07      7.04 o 
   3   5   1       72.48       69.91      5.33 o 
   4   5   1      122.86      127.60      4.59 o 
   5   5   1       52.48       53.06      4.10 o 
   6   5   1       18.23       11.70      2.68 o 
   7   5   1       29.55       22.98      5.80 o 
   8   5   1        5.12        4.06      3.55 o 
   9   5   1        0.07        2.49      2.59 o 
  10   5   1       13.69       17.93      4.39 o 
  11   5   1        7.01        6.20      5.64 o 
  -9   6   1      107.57       86.49      8.51 o 
  -8   6   1      290.31      279.65     13.23 o 
  -7   6   1      131.62      134.83      9.22 o 
  -6   6   1       66.78       57.79      6.33 o 
  -5   6   1      129.73      131.17      8.03 o 
  -4   6   1        9.61        4.46      3.32 o 
  -3   6   1       51.20       56.90      5.09 o 
  -2   6   1        1.83        0.67      2.37 o 
   1   6   1       63.65       72.36      5.10 o 
   2   6   1       31.47       32.42      3.91 o 
   3   6   1      113.63      111.40      7.03 o 
   4   6   1       18.52       12.12      4.22 o 
   5   6   1       75.65       83.95      5.53 o 
   6   6   1       21.03       15.54      3.33 o 
   7   6   1       56.05       53.13      5.21 o 
   8   6   1        6.24        4.39      4.17 o 
 -18   0   2       14.81       22.53      4.22 o 
 -17   0   2      664.76      623.36     23.30 o 
 -16   0   2      453.89      429.36     13.17 o 
 -15   0   2      227.40      240.61      9.57 o 
 -14   0   2      188.06      187.97     11.17 o 
 -13   0   2       95.33      104.50      6.16 o 
 -12   0   2      655.11      644.81     15.37 o 
 -11   0   2      772.26      755.68     11.78 o 
 -10   0   2      536.23      531.99     14.48 o 
  -9   0   2        9.94        5.57      1.27 o 
  -8   0   2     2021.98     2111.38     23.54 o 
  -7   0   2      443.46      446.84      6.11 o 
  -6   0   2      737.78      827.61     10.88 o 
  -5   0   2      249.21      259.28      3.71 o 
  -4   0   2     1578.72     1549.22     16.72 o 
  -3   0   2     8928.82     9045.88    191.82 o 
  -2   0   2      476.42      514.19     11.22 o 
  -1   0   2     7171.88     7166.47    383.47 o 
   0   0   2     1632.48     1719.37     43.06 o 
   1   0   2    13390.93    15003.85    163.34 o 
   2   0   2      294.97      286.44      4.97 o 
   3   0   2     1320.10     1550.27     15.90 o 
   4   0   2    11407.86    12493.79    122.43 o 
   5   0   2     1443.74     1810.73     18.82 o 
   6   0   2      644.69      745.20      8.91 o 
   7   0   2     1815.30     2288.29     23.89 o 
   8   0   2     1987.14     2178.79     23.07 o 
   9   0   2       92.85      101.28      3.49 o 
  10   0   2       49.24       57.14      3.59 o 
  11   0   2      455.12      450.09      9.96 o 
  12   0   2      461.15      475.16     13.09 o 
  13   0   2       19.21       28.39      4.00 o 
  14   0   2      149.09      145.44      7.46 o 
  15   0   2      329.95      342.50     11.83 o 
  16   0   2      140.21      139.00      7.79 o 
 -18   1   2        4.72        7.27      2.85 o 
 -17   1   2      167.92      162.61      6.54 o 
 -16   1   2      290.90      295.25      8.54 o 
 -15   1   2       30.47       30.22      3.37 o 
 -14   1   2      156.49      155.95      5.73 o 
 -13   1   2      284.40      282.56     11.92 o 
 -12   1   2      121.88      125.59      3.75 o 
 -11   1   2       21.43       20.80      1.79 o 
 -10   1   2      876.40      892.55      9.17 o 
  -9   1   2      400.08      410.31      4.94 o 
  -8   1   2      965.94     1015.55      9.28 o 
  -7   1   2      191.36      208.25      2.73 o 
  -6   1   2      515.47      518.42      5.03 o 
  -5   1   2       54.38       40.12      1.38 o 
  -4   1   2     5871.23     6095.25     63.48 o 
  -3   1   2     7508.71     7877.02     73.49 o 
  -2   1   2    11878.33    11832.05     90.12 o 
  -1   1   2        0.19        0.07      0.32 o 
   0   1   2      700.72      706.01      7.76 o 
   1   1   2       17.56       30.24      0.98 o 
   2   1   2      746.60      803.97      7.88 o 
   3   1   2     1236.79     1360.40     12.95 o 
   4   1   2        0.91        3.46      0.80 o 
   5   1   2     2033.04     2193.03     18.43 o 
   6   1   2      170.59      174.14      2.77 o 
   7   1   2     1029.27     1135.22     10.57 o 
   8   1   2      296.20      313.06      4.45 o 
   9   1   2      573.78      614.55      7.21 o 
  10   1   2       22.65       30.11      1.81 o 
  11   1   2       25.68       25.15      2.21 o 
  12   1   2      374.99      356.13      7.67 o 
  13   1   2      441.56      439.31     10.28 o 
  14   1   2       98.26       95.87      6.03 o 
  15   1   2        4.54        3.61      2.46 o 
  16   1   2       13.66       14.01      3.02 o 
 -17   2   2       44.33       46.17      4.13 o 
 -16   2   2       30.76       37.46      3.70 o 
 -15   2   2       84.25       86.57      4.56 o 
 -14   2   2       15.52       12.68      2.47 o 
 -13   2   2      108.87      107.46      4.10 o 
 -12   2   2      176.76      176.00      4.90 o 
 -11   2   2     1701.39     1715.17     18.86 o 
 -10   2   2      491.06      486.57      6.91 o 
  -9   2   2        0.16        0.77      0.77 o 
  -8   2   2      674.89      622.08      7.13 o 
  -7   2   2     2325.30     2446.49     20.43 o 
  -6   2   2     5256.94     5683.39     52.23 o 
  -5   2   2      182.40      156.28      3.28 o 
  -4   2   2       71.56       74.99      1.35 o 
  -3   2   2     2677.31     2693.09     23.99 o 
  -2   2   2      360.36      384.48      4.51 o 
  -1   2   2       34.24       32.18      1.24 o 
   0   2   2      132.91      135.99      2.56 o 
   1   2   2       92.09       84.77      1.78 o 
   2   2   2       54.32       58.59      2.99 o 
   3   2   2      328.26      356.69      8.54 o 
   4   2   2        0.79        1.88      0.66 o 
   5   2   2       21.04       26.64      1.20 o 
   6   2   2      349.50      346.27      4.75 o 
   7   2   2      460.10      458.29      5.94 o 
   8   2   2        3.40        4.39      1.32 o 
   9   2   2       15.63       12.91      1.56 o 
  10   2   2       93.20       86.32      3.23 o 
  11   2   2       43.46       42.95      2.66 o 
  12   2   2       46.02       47.44      3.16 o 
  13   2   2        3.34        1.97      2.74 o 
  14   2   2       24.02       25.46      3.18 o 
  15   2   2       12.31       12.50      2.70 o 
  16   2   2       25.21       34.26      3.64 o 
 -16   3   2       22.15       19.83      2.98 o 
 -15   3   2      151.49      138.62      5.43 o 
 -14   3   2        0.00        0.72      1.83 o 
 -13   3   2       11.22        9.09      1.97 o 
 -12   3   2       45.74       45.93      2.87 o 
 -11   3   2       58.77       54.79      2.79 o 
 -10   3   2       27.52       31.20      4.00 o 
  -9   3   2     1482.57     1464.07     22.07 o 
  -8   3   2      827.02      835.72     12.25 o 
  -7   3   2       32.70       32.43      2.17 o 
  -6   3   2       27.15       22.56      1.13 o 
  -5   3   2     1065.64     1059.74     10.38 o 
  -4   3   2        8.22        6.10      1.02 o 
  -3   3   2        7.38        5.86      0.65 o 
  -2   3   2      541.44      596.75      6.92 o 
  -1   3   2       14.31       19.72      1.66 o 
   0   3   2      452.33      452.32      6.49 o 
   1   3   2      109.16      123.19      2.51 o 
   2   3   2       69.48       70.00      1.98 o 
   3   3   2      274.21      263.14      3.80 o 
   4   3   2        0.01       -0.81      0.76 o 
   5   3   2       32.08       28.33      2.00 o 
   6   3   2      157.13      145.41      4.07 o 
   7   3   2       18.64       18.00      2.26 o 
   8   3   2      319.64      288.03      7.04 o 
   9   3   2       65.25       64.35      3.70 o 
  10   3   2        0.22        1.11      1.34 o 
  11   3   2       49.12       57.75      3.12 o 
  12   3   2       12.65       15.88      2.74 o 
  13   3   2       10.43        8.19      2.24 o 
  14   3   2      145.97      160.50      6.22 o 
  15   3   2        7.68        7.93      2.30 o 
 -15   4   2       72.05       73.45      5.15 o 
 -14   4   2       98.41      102.35      5.37 o 
 -13   4   2       59.24       59.91      4.41 o 
 -12   4   2       93.29       89.89      4.77 o 
 -11   4   2      333.45      324.46      8.19 o 
 -10   4   2       18.60       23.89      3.13 o 
  -9   4   2       88.64       91.89      4.23 o 
  -8   4   2       49.85       54.52      3.43 o 
  -7   4   2      138.80      131.28      4.51 o 
  -6   4   2       32.86       37.44      2.60 o 
  -5   4   2      415.43      431.59      7.28 o 
  -4   4   2      502.73      508.69     11.40 o 
  -3   4   2      519.90      527.43      8.98 o 
  -2   4   2      141.67      137.38      2.90 o 
  -1   4   2      308.84      293.76      5.07 o 
   0   4   2       63.81       61.77      4.28 o 
   1   4   2      869.85      884.27     12.09 o 
   2   4   2      210.92      214.53      4.12 o 
   3   4   2     2445.08     2452.72     33.72 o 
   4   4   2        8.42       17.99      2.95 o 
   5   4   2      262.97      233.14      5.89 o 
   6   4   2        3.59        1.20      1.56 o 
   7   4   2      328.34      331.86      7.69 o 
   8   4   2       52.97       51.35      3.56 o 
   9   4   2      165.56      171.65      5.81 o 
  10   4   2      132.34      136.52      5.77 o 
  11   4   2      423.88      427.64     10.07 o 
  12   4   2       13.11        8.02      2.77 o 
  13   4   2        2.03        1.59      3.17 o 
 -12   5   2       47.06       47.41      4.79 o 
 -11   5   2       43.36       43.39      3.79 o 
 -10   5   2      189.11      185.97      6.31 o 
  -9   5   2      185.02      195.38      9.52 o 
  -8   5   2      196.35      189.04      5.97 o 
  -7   5   2        5.86        3.23      1.86 o 
  -6   5   2      205.41      214.57      8.45 o 
  -5   5   2      271.16      276.45      5.88 o 
  -4   5   2      175.13      174.83      4.44 o 
  -3   5   2       33.50       36.31      2.50 o 
  -2   5   2     1273.69     1277.80     22.82 o 
  -1   5   2      455.43      438.42      9.34 o 
   0   5   2       81.92       69.63      7.42 o 
   1   5   2      398.08      398.90      9.28 o 
   2   5   2      147.42      142.75      5.44 o 
   3   5   2      249.89      242.60     10.12 o 
   4   5   2       28.26       26.00      3.23 o 
   5   5   2        0.05       -0.75      2.70 o 
   6   5   2      566.51      591.45     14.18 o 
   7   5   2       19.19       18.73      3.43 o 
   8   5   2       25.23       18.19      3.55 o 
   9   5   2       21.84       16.28      3.53 o 
  10   5   2       79.88       77.23      5.84 o 
  11   5   2        0.07        0.20      2.76 o 
  -9   6   2        0.04        2.68      4.65 o 
  -8   6   2      120.26      114.13      9.15 o 
  -7   6   2       43.20       44.91      5.89 o 
  -6   6   2      124.82      133.10      8.47 o 
  -5   6   2       49.72       45.35      5.09 o 
  -4   6   2       30.00       32.34      4.94 o 
  -3   6   2       42.14       45.61      5.66 o 
  -2   6   2      431.74      470.33     19.05 o 
  -1   6   2       27.40       21.28      5.05 o 
   0   6   2       70.59       87.92      8.35 o 
   1   6   2       22.70       23.20      2.93 o 
   2   6   2       51.96       49.45      3.90 o 
   3   6   2       70.72       76.90      6.22 o 
   4   6   2      152.66      149.94      6.78 o 
   5   6   2       51.75       47.99      7.51 o 
   6   6   2        1.78        1.66      2.85 o 
   7   6   2        5.82        1.93      2.95 o 
 -18   1   3        2.68        2.47      2.61 o 
 -17   1   3       24.40       17.59      3.19 o 
 -16   1   3       14.94       15.64      2.89 o 
 -15   1   3      312.16      302.37     11.04 o 
 -14   1   3      274.14      269.11      7.51 o 
 -13   1   3      426.89      407.28      9.26 o 
 -12   1   3      144.57      144.48      3.94 o 
 -11   1   3     1927.06     1938.27     19.23 o 
 -10   1   3       25.64       25.88      1.37 o 
  -9   1   3        8.84        9.09      0.92 o 
  -8   1   3       97.79      112.90      1.97 o 
  -7   1   3       74.59       54.98      1.56 o 
  -6   1   3      297.19      271.16      2.86 o 
  -5   1   3       71.45       75.39      1.57 o 
  -4   1   3     1541.94     1697.38     15.96 o 
  -3   1   3       20.84       15.16      1.20 o 
  -2   1   3     4355.29     4467.59     41.54 o 
  -1   1   3     1623.18     1563.16     14.81 o 
   0   1   3      264.09      254.65      3.75 o 
   1   1   3     8000.17     8147.99    138.04 o 
   2   1   3        0.69       -0.90      0.45 o 
   3   1   3       40.24       63.16      1.66 o 
   4   1   3     2481.86     2944.82     24.25 o 
   5   1   3      107.25      120.21      2.40 o 
   6   1   3      249.28      255.23      3.56 o 
   7   1   3       97.79      103.22      2.55 o 
   8   1   3       71.07       79.90      2.45 o 
   9   1   3       29.46       26.36      1.72 o 
  10   1   3       78.31       85.36      2.88 o 
  11   1   3       18.85       19.24      2.30 o 
  12   1   3      111.50      105.86      4.23 o 
  13   1   3       20.40       19.66      3.03 o 
  14   1   3       66.36       73.91      6.06 o 
  15   1   3        3.42        4.28      2.42 o 
  16   1   3       18.59       19.99      3.32 o 
 -17   2   3       78.78       73.87      4.77 o 
 -16   2   3      211.17      215.55      7.64 o 
 -15   2   3        5.54        4.66      2.23 o 
 -14   2   3       81.55       80.43      4.23 o 
 -13   2   3       62.99       67.15      3.42 o 
 -12   2   3      403.52      393.32      6.83 o 
 -11   2   3      405.36      401.39      6.75 o 
 -10   2   3      688.99      656.73     16.34 o 
  -9   2   3       74.48       83.51      2.86 o 
  -8   2   3      347.52      307.92      3.63 o 
  -7   2   3     2028.94     2240.04     18.69 o 
  -6   2   3     1795.24     1758.53     13.07 o 
  -5   2   3     9748.29    10387.71     78.32 o 
  -4   2   3      372.68      487.20      4.69 o 
  -3   2   3     2133.56     2285.73     18.90 o 
  -2   2   3      997.96      908.97      9.42 o 
  -1   2   3      104.03       84.43      1.30 o 
   0   2   3      448.63      482.83      4.81 o 
   1   2   3      104.25      118.44      1.86 o 
   2   2   3     1459.73     1487.63     14.77 o 
   3   2   3      265.77      239.50      6.86 o 
   4   2   3        0.67       -0.55      0.60 o 
   5   2   3      556.39      525.24      6.08 o 
   6   2   3      575.52      545.21      6.65 o 
   7   2   3       73.47       76.11      2.42 o 
   8   2   3      178.32      171.25      3.93 o 
   9   2   3     1001.82      946.25     12.59 o 
  10   2   3      415.35      386.75      6.87 o 
  11   2   3        1.84        1.07      1.43 o 
  12   2   3       75.33       81.28      4.58 o 
  13   2   3      294.77      270.95      6.77 o 
  14   2   3      150.24      165.42      5.43 o 
  15   2   3        7.42        5.58      2.42 o 
 -16   3   3      231.38      240.89      7.20 o 
 -15   3   3       18.22       23.03      3.51 o 
 -14   3   3      274.17      276.11      6.46 o 
 -13   3   3       43.65       55.20      3.52 o 
 -12   3   3       19.47       22.54      2.10 o 
 -11   3   3      137.92      136.88      3.86 o 
 -10   3   3      587.39      600.21     11.19 o 
  -9   3   3     1597.75     1660.64     24.48 o 
  -8   3   3     2637.50     2683.38     32.76 o 
  -7   3   3      613.78      556.74      7.44 o 
  -6   3   3      884.04      897.21      8.38 o 
  -5   3   3        4.31        3.20      0.83 o 
  -4   3   3      725.97      700.25      8.25 o 
  -3   3   3       21.69       17.29      0.91 o 
  -2   3   3      785.89      793.96      8.80 o 
  -1   3   3       38.13       22.54      1.33 o 
   0   3   3     4584.33     4572.72     37.19 o 
   1   3   3      173.73      169.80      2.54 o 
   2   3   3       57.74       57.02      1.76 o 
   3   3   3      347.80      305.23      4.68 o 
   4   3   3     1189.21     1177.88     17.49 o 
   5   3   3        4.02        4.10      1.32 o 
   6   3   3      250.87      233.35      5.91 o 
   7   3   3      743.90      718.20     12.54 o 
   8   3   3      584.46      584.38     11.10 o 
   9   3   3       46.46       51.74      3.58 o 
  10   3   3      121.64      116.99      3.76 o 
  11   3   3       84.83       86.31      5.31 o 
  12   3   3       69.83       66.74      3.44 o 
  13   3   3       25.34       28.34      3.28 o 
  14   3   3      379.78      405.16     12.18 o 
 -15   4   3       17.61       12.57      4.50 o 
 -14   4   3        4.95        5.37      2.51 o 
 -13   4   3       79.50       91.37      6.26 o 
 -12   4   3       37.55       32.49      3.37 o 
 -11   4   3       40.95       40.50      3.54 o 
 -10   4   3        8.69        8.95      2.15 o 
  -9   4   3      284.11      300.20      7.27 o 
  -8   4   3        6.54        7.56      1.81 o 
  -7   4   3       21.63       19.47      2.17 o 
  -6   4   3        5.69        6.35      1.09 o 
  -5   4   3      489.04      473.61      7.69 o 
  -4   4   3       82.74       71.66      2.80 o 
  -3   4   3        0.51       -0.48      1.08 o 
  -2   4   3       13.42        8.61      1.23 o 
  -1   4   3      603.42      597.98      7.40 o 
   0   4   3       23.48       19.03      1.02 o 
   1   4   3       11.54        9.16      1.55 o 
   2   4   3        0.39        0.59      1.11 o 
   3   4   3       41.69       45.67      2.76 o 
   4   4   3       70.23       60.06      3.26 o 
   5   4   3       16.76       10.89      2.05 o 
   6   4   3        0.03       -0.69      1.40 o 
   7   4   3       15.58       17.53      2.41 o 
   8   4   3      106.95      119.37      4.83 o 
   9   4   3      453.34      439.05     12.43 o 
  10   4   3      184.10      183.88      8.12 o 
  11   4   3      190.10      204.94      8.97 o 
  12   4   3        1.39       -0.89      2.82 o 
  13   4   3       41.28       39.65      5.38 o 
 -13   5   3       11.62        6.87      3.50 o 
 -12   5   3        0.12        3.84      3.34 o 
 -11   5   3       16.46       19.43      4.13 o 
 -10   5   3       19.46       20.21      3.73 o 
  -9   5   3      123.36      136.75     10.05 o 
  -8   5   3       22.18       21.04      3.34 o 
  -7   5   3        0.28       -1.48      2.21 o 
  -6   5   3       46.33       41.60      4.46 o 
  -5   5   3        0.06       -1.93      1.66 o 
  -4   5   3       59.70       46.23      3.40 o 
  -3   5   3       58.11       56.90      4.04 o 
  -2   5   3        6.36        0.16      4.68 o 
  -1   5   3      165.68      151.93      4.89 o 
   0   5   3      350.44      347.73      7.88 o 
   1   5   3       40.24       35.91      3.82 o 
   2   5   3      619.66      584.89     12.90 o 
   3   5   3        7.35        6.46      3.10 o 
   4   5   3       70.51       73.63      4.77 o 
   5   5   3        0.64        2.11      2.19 o 
   6   5   3      259.26      246.03      8.53 o 
   7   5   3        0.35       -0.08      3.02 o 
   8   5   3       83.84       99.23      6.23 o 
   9   5   3       26.39       25.71      4.19 o 
  10   5   3       13.88        8.67      3.49 o 
  -9   6   3        0.45       -7.25      4.12 o 
  -8   6   3       19.12       18.23      3.82 o 
  -7   6   3       62.01       72.96      5.34 o 
  -6   6   3       53.72       55.13      4.51 o 
  -5   6   3      258.48      264.55      7.07 o 
  -4   6   3       62.20       65.42      6.85 o 
  -3   6   3      281.02      296.21     12.61 o 
  -2   6   3       65.53       65.24      4.18 o 
  -1   6   3        5.62        4.75      3.34 o 
   0   6   3      132.42      121.35      5.22 o 
   1   6   3       17.79       14.85      2.74 o 
   2   6   3        0.02       -1.82      2.28 o 
   3   6   3      126.29      130.48      4.13 o 
   4   6   3        9.98       12.15      2.05 o 
   5   6   3       29.57       30.96      4.55 o 
   6   6   3        0.11       -3.26      3.42 o 
   7   6   3       14.16       18.14      3.89 o 
 -19   0   4        6.82        5.31      3.39 o 
 -18   0   4      401.25      404.18     13.17 o 
 -17   0   4     1321.88     1284.91     29.93 o 
 -16   0   4      155.73      149.15      7.40 o 
 -15   0   4      364.82      376.15     11.60 o 
 -14   0   4     2326.86     2296.59     43.66 o 
 -13   0   4       60.47       60.57      4.69 o 
 -12   0   4      185.35      179.79      7.01 o 
 -11   0   4     1012.30     1080.36     15.19 o 
 -10   0   4      215.38      203.49      3.98 o 
  -9   0   4      158.76      165.31      3.33 o 
  -8   0   4      625.37      619.16      7.83 o 
  -7   0   4      203.10      160.98      2.83 o 
  -6   0   4      194.35      176.89      2.82 o 
  -5   0   4      357.27      348.89      4.91 o 
  -4   0   4     4322.73     4218.05     47.28 o 
  -3   0   4      327.34      247.25      4.38 o 
  -2   0   4     5042.61     4950.27    200.67 o 
  -1   0   4     4219.20     4291.14     51.37 o 
   0   0   4      220.80      234.92      5.51 o 
   1   0   4      224.79      275.89      3.66 o 
   2   0   4     1702.25     1860.58     20.17 o 
   3   0   4      607.15      742.44      8.59 o 
   4   0   4     1401.28     1534.57     16.36 o 
   5   0   4       93.59      108.42      2.75 o 
   6   0   4      765.77      961.56     12.64 o 
   7   0   4      518.99      532.29      7.47 o 
   8   0   4       90.08       65.78      3.22 o 
   9   0   4       10.70       10.88      1.91 o 
  10   0   4       42.49       38.39      2.86 o 
  11   0   4      876.22      884.71     20.21 o 
  12   0   4       19.52       24.14      3.72 o 
  13   0   4       14.49       13.89      3.51 o 
  14   0   4        5.29        4.23      4.78 o 
  15   0   4      598.34      596.08     16.84 o 
 -18   1   4        0.68        6.53      2.69 o 
 -17   1   4      175.56      163.94      6.47 o 
 -16   1   4        4.36        5.65      2.35 o 
 -15   1   4      151.23      154.32      5.84 o 
 -14   1   4      886.23      888.23     16.19 o 
 -13   1   4      748.45      737.78     13.80 o 
 -12   1   4        1.89        2.40      1.26 o 
 -11   1   4      282.29      270.81      4.41 o 
 -10   1   4       11.94        8.12      1.14 o 
  -9   1   4      122.44      101.13      2.18 o 
  -8   1   4     1058.33     1119.76      9.89 o 
  -7   1   4        1.19        2.11      0.62 o 
  -6   1   4     4937.33     5205.10     40.87 o 
  -5   1   4     2484.69     2374.89     20.01 o 
  -4   1   4     2282.38     2244.11     21.97 o 
  -3   1   4      310.24      327.43      5.30 o 
  -2   1   4      104.44      114.65      1.65 o 
  -1   1   4       35.75       45.98      1.44 o 
   0   1   4      407.48      387.62      4.21 o 
   1   1   4     3690.41     3922.21     35.19 o 
   2   1   4     1086.47     1081.06     10.58 o 
   3   1   4        6.84       21.90      1.10 o 
   4   1   4     1110.84     1376.64     12.14 o 
   5   1   4      225.08      191.08      2.97 o 
   6   1   4      395.33      443.55      5.23 o 
   7   1   4       23.15       19.38      1.54 o 
   8   1   4      251.66      260.60      4.23 o 
   9   1   4      728.94      778.33      8.84 o 
  10   1   4      599.38      596.29      8.65 o 
  11   1   4       86.73       84.43      3.79 o 
  12   1   4      110.99      110.84      4.40 o 
  13   1   4       49.86       60.00      5.65 o 
  14   1   4      207.58      211.08      7.26 o 
  15   1   4        2.49        4.08      2.47 o 
 -18   2   4        3.04        6.74      2.51 o 
 -17   2   4       18.47       20.74      3.30 o 
 -16   2   4        6.08        8.15      2.75 o 
 -15   2   4       50.05       61.44      4.15 o 
 -14   2   4        7.79       12.97      2.33 o 
 -13   2   4       99.98       96.57      3.85 o 
 -12   2   4        0.93        0.44      1.36 o 
 -11   2   4      656.76      648.41      9.23 o 
 -10   2   4      684.40      669.72     10.30 o 
  -9   2   4      229.82      228.72      8.54 o 
  -8   2   4      418.48      448.43      5.12 o 
  -7   2   4     2294.84     2413.90     19.80 o 
  -6   2   4       83.04       73.64      1.59 o 
  -5   2   4      491.16      563.96      7.31 o 
  -4   2   4      758.48      763.11      7.20 o 
  -3   2   4     4185.16     4343.58     35.08 o 
  -2   2   4     1344.68     1337.38      9.99 o 
  -1   2   4       24.66       35.17      0.98 o 
   0   2   4        0.63       -0.06      0.51 o 
   1   2   4     4600.76     4945.89     46.30 o 
   2   2   4      208.08      211.40      3.77 o 
   3   2   4        1.35        5.03      0.95 o 
   4   2   4      203.18      201.07      3.03 o 
   5   2   4      522.13      537.49      6.89 o 
   6   2   4       26.48       25.80      1.59 o 
   7   2   4       21.02       19.75      1.58 o 
   8   2   4       52.45       52.23      2.73 o 
   9   2   4        4.75        2.29      1.33 o 
  10   2   4       76.68       71.46      3.17 o 
  11   2   4       88.06       85.23      3.88 o 
  12   2   4      256.82      240.80      6.27 o 
  13   2   4       92.40       86.90      4.04 o 
  14   2   4       12.55       12.97      2.35 o 
  15   2   4        2.69        6.30      2.37 o 
 -17   3   4      101.50       96.11      4.87 o 
 -16   3   4       43.31       40.23      3.54 o 
 -15   3   4        4.86        5.15      2.23 o 
 -14   3   4       36.70       29.88      2.59 o 
 -13   3   4      121.44      122.08      4.12 o 
 -12   3   4        0.02        3.00      1.49 o 
 -11   3   4      194.89      195.68      5.87 o 
 -10   3   4      414.80      432.01      8.95 o 
  -9   3   4      359.13      341.75      6.71 o 
  -8   3   4      792.18      810.25     10.19 o 
  -7   3   4      257.37      264.67      4.41 o 
  -6   3   4       46.33       43.02      2.05 o 
  -5   3   4      965.19      966.80      9.88 o 
  -4   3   4      332.91      336.67      4.14 o 
  -3   3   4        0.07       -0.18      0.55 o 
  -2   3   4       56.92       62.11      1.67 o 
  -1   3   4     1322.85     1387.69     11.23 o 
   0   3   4       42.79       43.11      1.86 o 
   1   3   4        0.11       -0.13      0.66 o 
   2   3   4       18.27       16.60      1.46 o 
   3   3   4      125.58      133.37      3.53 o 
   4   3   4       12.41       13.88      1.76 o 
   5   3   4      194.15      189.40      4.62 o 
   6   3   4      122.93       99.65      4.06 o 
   7   3   4       17.70       14.35      3.08 o 
   8   3   4        0.01       -0.05      1.54 o 
   9   3   4       58.97       68.23      3.83 o 
  10   3   4       22.69       24.79      2.47 o 
  11   3   4        4.17        2.60      1.54 o 
  12   3   4       11.64       11.49      2.17 o 
  13   3   4        5.19       10.09      6.28 o 
  14   3   4       63.84       68.38      7.16 o 
 -15   4   4        2.68        2.21      3.49 o 
 -14   4   4       81.76       81.73      4.90 o 
 -13   4   4      368.34      361.41      9.13 o 
 -12   4   4      871.07      865.85     15.96 o 
 -11   4   4      956.14      962.90     16.52 o 
 -10   4   4       91.10       90.64      4.30 o 
  -9   4   4        4.59        4.70      1.77 o 
  -8   4   4      162.82      172.03      4.28 o 
  -7   4   4      517.33      496.49      6.99 o 
  -6   4   4      393.88      376.68      5.56 o 
  -5   4   4        0.39       -0.43      1.32 o 
  -4   4   4      107.50       95.10      3.01 o 
  -3   4   4      607.94      584.98      8.68 o 
  -2   4   4       67.39       69.25      2.52 o 
  -1   4   4       49.94       46.07      1.42 o 
   0   4   4      472.44      465.09      5.53 o 
   1   4   4      766.65      744.67      9.47 o 
   2   4   4        1.13        3.33      1.84 o 
   3   4   4      100.81       97.03      4.77 o 
   4   4   4      384.02      369.57      9.76 o 
   5   4   4      196.04      198.31      7.14 o 
   6   4   4       48.55       41.62      4.03 o 
   7   4   4      100.53       97.22      5.64 o 
   8   4   4      191.28      185.69      9.15 o 
   9   4   4       18.85       21.03      3.73 o 
  10   4   4      105.34      101.62      6.53 o 
  11   4   4      243.56      274.99     10.43 o 
  12   4   4      373.58      386.15     12.81 o 
 -13   5   4      149.17      165.79      8.12 o 
 -12   5   4       42.27       44.63      4.92 o 
 -11   5   4        2.27        1.89      3.09 o 
 -10   5   4        0.10        0.69      3.81 o 
  -9   5   4      171.26      186.76      7.34 o 
  -8   5   4      149.67      165.12      6.67 o 
  -7   5   4        1.48        1.33      1.32 o 
  -6   5   4      205.51      213.12      5.53 o 
  -5   5   4      303.54      320.12      7.27 o 
  -4   5   4      336.56      331.00      8.60 o 
  -3   5   4        0.01        0.24      1.61 o 
  -2   5   4       41.08       42.30      3.36 o 
  -1   5   4      141.00      138.76      3.98 o 
   0   5   4        2.56        1.38      1.38 o 
   1   5   4      482.62      472.01      8.24 o 
   2   5   4       41.49       40.92      2.59 o 
   3   5   4        1.21        0.91      2.09 o 
   4   5   4        0.31       -0.72      2.03 o 
   5   5   4        3.92        2.59      2.44 o 
   6   5   4      178.78      180.37      7.54 o 
   7   5   4       37.82       44.09      4.76 o 
   8   5   4      228.52      225.81      9.07 o 
   9   5   4      199.21      203.94     12.70 o 
  10   5   4      120.06      119.41      7.26 o 
 -10   6   4       61.92       64.40      7.67 o 
  -9   6   4       21.83       22.58      4.39 o 
  -8   6   4      190.97      219.81      8.24 o 
  -7   6   4       23.80       24.25      3.65 o 
  -6   6   4       46.90       38.65      3.44 o 
  -5   6   4        4.61        5.24      2.35 o 
  -4   6   4      509.69      530.30     16.78 o 
  -3   6   4       26.35       17.47      2.75 o 
  -2   6   4        3.18        2.71      1.97 o 
  -1   6   4      458.44      452.27     18.94 o 
   0   6   4       21.45       15.02      2.69 o 
   1   6   4        2.68        0.76      1.51 o 
   2   6   4        0.44        0.64      1.57 o 
   3   6   4      149.46      148.90      5.17 o 
   4   6   4      129.55      139.37      4.79 o 
   5   6   4        1.74        1.12      1.89 o 
   6   6   4        3.78       -0.48      3.02 o 
 -19   1   5       30.63       42.60      6.06 o 
 -18   1   5       58.61       58.82      4.70 o 
 -17   1   5       61.88       69.89      6.13 o 
 -16   1   5      122.73      123.25      8.60 o 
 -15   1   5       81.96       74.42      4.36 o 
 -14   1   5       25.34       31.31      4.73 o 
 -13   1   5      266.88      257.55      6.92 o 
 -12   1   5        9.59        6.68      1.38 o 
 -11   1   5      855.36      844.32      9.42 o 
 -10   1   5        1.69       -0.30      0.78 o 
  -9   1   5       93.55      100.54      2.36 o 
  -8   1   5       35.04       37.06      1.23 o 
  -7   1   5     3745.32     3865.76     29.05 o 
  -6   1   5     1970.39     2286.75     18.33 o 
  -5   1   5       68.25       62.32      1.25 o 
  -4   1   5      832.59      839.92      7.07 o 
  -3   1   5      270.29      263.95      4.65 o 
  -2   1   5      486.59      523.04      5.00 o 
  -1   1   5      621.95      621.05      6.07 o 
   0   1   5      101.90      107.37      2.04 o 
   1   1   5      333.07      348.82      4.88 o 
   2   1   5      443.18      467.27      5.53 o 
   3   1   5     1852.11     2113.63     17.59 o 
   4   1   5      382.57      386.63      4.54 o 
   5   1   5       29.52       16.11      1.21 o 
   6   1   5       36.34       45.22      1.89 o 
   7   1   5      101.79      100.45      2.71 o 
   8   1   5      164.54      153.66      3.51 o 
   9   1   5       43.46       44.45      2.47 o 
  10   1   5      173.43      168.60      4.59 o 
  11   1   5      123.52      138.58      4.74 o 
  12   1   5      402.94      384.40      8.37 o 
  13   1   5        4.35        4.15      2.01 o 
  14   1   5      121.57      110.14      5.49 o 
  15   1   5       18.65       16.64      3.33 o 
 -18   2   5        7.52        7.91      2.59 o 
 -17   2   5      225.76      224.74      7.28 o 
 -16   2   5      284.11      284.96      8.03 o 
 -15   2   5       21.59       24.21      2.88 o 
 -14   2   5      107.42      106.06      4.56 o 
 -13   2   5      307.44      302.27      5.87 o 
 -12   2   5      377.56      357.11      6.31 o 
 -11   2   5        1.35        0.26      1.29 o 
 -10   2   5      199.40      193.28      4.66 o 
  -9   2   5      805.18      765.52      8.85 o 
  -8   2   5     2310.63     2270.34     21.01 o 
  -7   2   5       19.73       15.99      1.47 o 
  -6   2   5        3.02        8.57      0.96 o 
  -5   2   5      512.59      517.72      4.98 o 
  -4   2   5     1981.30     2195.74     18.19 o 
  -3   2   5       35.08       36.15      1.01 o 
  -2   2   5     2844.53     2842.07     23.00 o 
  -1   2   5      793.04      738.30      7.93 o 
   0   2   5      163.16      177.91      2.49 o 
   1   2   5      289.08      376.58      5.33 o 
   2   2   5      654.07      593.55      7.11 o 
   3   2   5       76.76       71.76      1.74 o 
   4   2   5      246.83      265.48      3.77 o 
   5   2   5      366.52      354.79      4.98 o 
   6   2   5     1680.77     1762.97     17.74 o 
   7   2   5      406.14      376.88      6.55 o 
   8   2   5       11.82       14.92      1.61 o 
   9   2   5      287.12      270.30      5.53 o 
  10   2   5      196.67      203.45      4.95 o 
  11   2   5       90.27       91.60      3.96 o 
  12   2   5       48.71       58.09      3.52 o 
  13   2   5      312.69      300.71      7.41 o 
  14   2   5      158.31      152.69      9.09 o 
 -17   3   5       44.07       52.73      6.24 o 
 -16   3   5        1.64        6.48      2.27 o 
 -15   3   5      137.94      142.48      6.41 o 
 -14   3   5      363.55      359.23      7.43 o 
 -13   3   5      272.80      271.12      6.04 o 
 -12   3   5      714.97      688.30     10.78 o 
 -11   3   5       77.54       83.28      4.01 o 
 -10   3   5     1523.98     1534.97     22.97 o 
  -9   3   5     1608.98     1586.26     18.09 o 
  -8   3   5     1156.18     1225.11     14.24 o 
  -7   3   5      152.73      134.27      2.99 o 
  -6   3   5      351.84      336.62      4.06 o 
  -5   3   5      215.36      218.10      3.11 o 
  -4   3   5      560.56      535.12      5.61 o 
  -3   3   5      403.31      371.26      3.83 o 
  -2   3   5     2817.32     2878.93     22.03 o 
  -1   3   5        5.01        8.17      1.19 o 
   0   3   5       97.52       82.79      1.65 o 
   1   3   5      101.40       97.96      2.39 o 
   2   3   5      206.71      209.76      5.36 o 
   3   3   5      618.88      581.45      8.89 o 
   4   3   5      325.08      287.38      6.33 o 
   5   3   5      572.81      580.32     10.41 o 
   6   3   5        5.81        8.16      2.17 o 
   7   3   5     1503.15     1447.32     19.75 o 
   8   3   5      241.15      233.68      6.46 o 
   9   3   5      142.62      135.52      6.16 o 
  10   3   5       20.69       22.77      2.18 o 
  11   3   5      115.34      113.33      5.91 o 
  12   3   5      136.94      132.93      6.00 o 
  13   3   5      138.22      133.30      6.25 o 
 -16   4   5       36.34       47.90      6.94 o 
 -15   4   5        0.34        0.71      2.41 o 
 -14   4   5       38.42       32.82      5.44 o 
 -13   4   5      260.89      216.60      7.83 o 
 -12   4   5       82.56       95.69      4.81 o 
 -11   4   5      275.88      243.58      7.61 o 
 -10   4   5        6.41        4.53      1.88 o 
  -9   4   5      177.67      178.78      4.33 o 
  -8   4   5       45.41       50.08      2.41 o 
  -7   4   5      106.33       93.68      2.82 o 
  -6   4   5       29.23       23.73      1.47 o 
  -5   4   5      152.23      159.50      3.10 o 
  -4   4   5        2.69        1.17      1.98 o 
  -3   4   5        4.63        3.07      1.10 o 
  -2   4   5      219.70      201.03      3.39 o 
  -1   4   5      339.11      321.87      5.46 o 
   0   4   5        1.38        1.08      1.13 o 
   1   4   5       65.92       66.88      2.69 o 
   2   4   5       25.17       25.36      2.94 o 
   3   4   5       20.17       14.01      2.58 o 
   4   4   5      300.83      271.12      8.42 o 
   5   4   5       71.02       64.91      4.60 o 
   6   4   5      231.18      209.06      7.85 o 
   7   4   5       32.39       30.98      3.96 o 
   8   4   5        1.09       -0.75      2.18 o 
   9   4   5       30.42       31.09      4.70 o 
  10   4   5      339.30      350.70     11.70 o 
  11   4   5        2.77        7.52      3.76 o 
  12   4   5      161.05      163.72      8.73 o 
 -13   5   5        4.03        2.55      3.33 o 
 -12   5   5       11.15       12.24      3.71 o 
 -11   5   5       66.35       84.61      6.02 o 
 -10   5   5       21.84       23.14      3.70 o 
  -9   5   5        0.00       -5.08      3.19 o 
  -8   5   5       30.86       33.07      3.50 o 
  -7   5   5       34.11       30.98      2.03 o 
  -6   5   5       24.64       20.67      2.23 o 
  -5   5   5        5.93        1.86      3.20 o 
  -4   5   5       16.02        6.93      2.00 o 
  -3   5   5       22.32       19.90      2.37 o 
  -2   5   5       83.21       77.59      3.05 o 
  -1   5   5        3.41        0.38      1.35 o 
   0   5   5       25.51       23.95      1.96 o 
   1   5   5       65.14       66.93      3.14 o 
   2   5   5        1.07       -1.95      1.41 o 
   3   5   5        2.05        0.45      1.98 o 
   4   5   5        9.52        6.69      2.68 o 
   5   5   5       27.62       27.80      3.81 o 
   6   5   5        3.81        1.98      2.62 o 
   7   5   5       51.91       57.43      6.04 o 
   8   5   5       57.51       69.59      6.07 o 
   9   5   5      129.46      132.74      7.58 o 
 -10   6   5        0.06       -0.86      4.60 o 
  -9   6   5      112.56      121.90      6.75 o 
  -8   6   5        2.89        1.96      3.08 o 
  -7   6   5        0.05       -1.31      2.23 o 
  -6   6   5       34.66       33.97      3.29 o 
  -5   6   5       34.68       36.99      5.39 o 
  -4   6   5       38.33       35.91      5.84 o 
  -3   6   5       23.96       21.39      2.88 o 
  -2   6   5       72.86       72.86      4.34 o 
  -1   6   5        5.07        2.27      1.61 o 
   0   6   5        3.30        0.43      1.67 o 
   1   6   5      107.15      107.14      4.01 o 
   2   6   5        0.38        2.34      1.77 o 
   3   6   5       17.53       17.42      2.35 o 
   4   6   5        6.78        5.88      2.62 o 
   5   6   5      179.55      193.01      9.08 o 
   6   6   5       29.57       26.43      3.02 o 
 -19   0   6       64.20       66.70      8.81 o 
 -18   0   6      144.62      136.01      7.66 o 
 -17   0   6       14.22       16.16      3.74 o 
 -16   0   6     1514.51     1460.67     30.39 o 
 -15   0   6       11.53       14.73      4.85 o 
 -14   0   6      933.09      933.72     20.57 o 
 -13   0   6       51.77       43.96      5.80 o 
 -12   0   6       37.68       42.62      3.89 o 
 -11   0   6      284.47      288.79      5.51 o 
 -10   0   6     6415.26     6748.06     79.40 o 
  -9   0   6     2213.95     2383.12     25.89 o 
  -8   0   6     1136.29     1111.06     13.22 o 
  -7   0   6      123.07       97.91      1.98 o 
  -6   0   6     1078.66     1088.06     10.99 o 
  -5   0   6      652.58      642.36     11.05 o 
  -4   0   6      127.98      115.26      2.14 o 
  -3   0   6      211.92      198.65      6.63 o 
  -2   0   6      175.29      189.69      3.82 o 
  -1   0   6     4816.91     5262.66     68.75 o 
   0   0   6     5412.01     5766.09     84.81 o 
   1   0   6     1738.88     1826.60     20.78 o 
   2   0   6      208.32      264.81      3.77 o 
   3   0   6      371.95      433.25      5.99 o 
   4   0   6     1277.81     1416.05     15.64 o 
   5   0   6       27.63       21.89      1.69 o 
   6   0   6      615.30      658.32      9.44 o 
   7   0   6     1510.61     1550.80     21.75 o 
   8   0   6     2237.98     2293.36     30.89 o 
   9   0   6      524.26      538.87     11.38 o 
  10   0   6        1.70        1.68      1.90 o 
  11   0   6      541.66      537.85     11.89 o 
  12   0   6      359.29      371.07     12.00 o 
  13   0   6      221.60      211.71      9.14 o 
  14   0   6        5.70        7.65      3.47 o 
 -19   1   6       15.16        9.97      3.35 o 
 -18   1   6      124.48      116.15      5.65 o 
 -17   1   6      228.76      230.09      7.42 o 
 -16   1   6      404.32      391.35     10.04 o 
 -15   1   6      233.07      242.08      7.47 o 
 -14   1   6       88.14       99.18      4.63 o 
 -13   1   6      689.40      692.10     12.96 o 
 -12   1   6        5.14        4.23      1.32 o 
 -11   1   6      320.87      317.06      4.67 o 
 -10   1   6      272.84      267.00      3.70 o 
  -9   1   6      364.42      352.92      3.98 o 
  -8   1   6      265.50      249.31      3.02 o 
  -7   1   6     2456.30     2664.12     21.36 o 
  -6   1   6      314.57      292.08      2.94 o 
  -5   1   6      465.15      440.35      3.56 o 
  -4   1   6       44.43       42.37      1.43 o 
  -3   1   6        1.19       -0.99      0.49 o 
  -2   1   6     1260.77     1237.39     12.86 o 
  -1   1   6     1069.74     1133.19     10.94 o 
   0   1   6        7.77       13.66      0.87 o 
   1   1   6      683.72      737.34      7.14 o 
   2   1   6      456.43      445.11      5.10 o 
   3   1   6      563.67      568.07      5.84 o 
   4   1   6        0.18        2.28      0.68 o 
   5   1   6      649.19      636.48      7.53 o 
   6   1   6      326.81      310.17      4.32 o 
   7   1   6      335.99      338.26      5.01 o 
   8   1   6        6.33        2.59      1.39 o 
   9   1   6      280.30      291.37      5.56 o 
  10   1   6       79.21       83.71      3.81 o 
  11   1   6      442.02      408.62      8.58 o 
  12   1   6        0.31        2.14      1.87 o 
  13   1   6      125.32      126.93      4.98 o 
  14   1   6       30.23       42.56      4.14 o 
 -18   2   6       23.16       28.09      3.42 o 
 -17   2   6        7.89        6.32      2.45 o 
 -16   2   6       76.00       76.73      4.50 o 
 -15   2   6      110.76      107.93      4.78 o 
 -14   2   6       12.45       12.28      2.36 o 
 -13   2   6      119.28      117.29      3.65 o 
 -12   2   6      384.01      364.04      6.33 o 
 -11   2   6       72.69       76.86      2.92 o 
 -10   2   6        7.79        8.99      1.62 o 
  -9   2   6       27.13       28.71      1.51 o 
  -8   2   6        3.76        2.21      1.05 o 
  -7   2   6     1241.38     1250.27     12.11 o 
  -6   2   6      676.35      723.85      5.79 o 
  -5   2   6      225.05      230.41      2.72 o 
  -4   2   6     1064.12     1145.67      9.34 o 
  -3   2   6       24.19       11.20      0.61 o 
  -2   2   6      128.30      137.62      2.38 o 
  -1   2   6       20.74       26.32      1.33 o 
   0   2   6      183.21      229.78      4.83 o 
   1   2   6       19.24        9.82      0.91 o 
   2   2   6      293.37      376.73      5.20 o 
   3   2   6      249.62      282.62      4.06 o 
   4   2   6      842.22      907.41     10.52 o 
   5   2   6       18.58       29.71      1.66 o 
   6   2   6        0.46        3.75      1.15 o 
   7   2   6       36.43       35.20      2.35 o 
   8   2   6      163.82      129.39      3.53 o 
   9   2   6       11.07        8.37      1.68 o 
  10   2   6       35.66       32.19      2.73 o 
  11   2   6       64.40       62.82      3.58 o 
  12   2   6        0.46        1.47      1.75 o 
  13   2   6        6.25        6.86      2.11 o 
  14   2   6        2.14        2.01      1.94 o 
 -17   3   6        1.81        1.75      2.16 o 
 -16   3   6      126.26      137.98      5.41 o 
 -15   3   6        1.82        2.94      1.83 o 
 -14   3   6       28.46       31.23      2.96 o 
 -13   3   6       26.98       26.22      3.36 o 
 -12   3   6       27.77       27.22      2.17 o 
 -11   3   6       11.08        6.99      1.88 o 
 -10   3   6        1.36        1.41      2.30 o 
  -9   3   6        1.94       -2.51      2.66 o 
  -8   3   6      209.53      187.72      5.30 o 
  -7   3   6       45.50       61.38      2.14 o 
  -6   3   6       12.20       12.35      1.05 o 
  -5   3   6      361.15      378.71      4.31 o 
  -4   3   6       27.94       26.07      0.93 o 
  -3   3   6      534.25      569.80      5.46 o 
  -2   3   6       83.31       91.19      2.33 o 
  -1   3   6       27.47       20.88      0.94 o 
   0   3   6        3.11        3.59      0.82 o 
   1   3   6       21.83       23.49      2.40 o 
   2   3   6       27.94       30.75      1.91 o 
   3   3   6      132.37      133.51      3.65 o 
   4   3   6       34.68       32.51      3.97 o 
   5   3   6        0.76        3.43      1.44 o 
   6   3   6      611.67      604.70     10.05 o 
   7   3   6       43.17       49.59      3.30 o 
   8   3   6       19.52       16.05      2.33 o 
   9   3   6        1.49        1.00      1.62 o 
  10   3   6        5.40        7.02      2.04 o 
  11   3   6       16.11       11.85      2.66 o 
  12   3   6       74.33       68.46      4.89 o 
 -16   4   6       15.14       14.42      6.74 o 
 -15   4   6      470.00      487.33     11.35 o 
 -14   4   6       42.10       52.42      4.17 o 
 -13   4   6      257.00      269.63      7.61 o 
 -12   4   6      321.34      325.31      8.19 o 
 -11   4   6      963.97      986.82     16.63 o 
 -10   4   6       72.70       76.27      5.09 o 
  -9   4   6       30.64       26.44      2.24 o 
  -8   4   6      179.30      200.38      5.23 o 
  -7   4   6      505.54      476.63      7.55 o 
  -6   4   6       49.61       39.10      2.26 o 
  -5   4   6      468.66      490.48     10.99 o 
  -4   4   6        0.49       -0.52      0.71 o 
  -3   4   6      199.61      193.47      3.32 o 
  -2   4   6       52.23       53.66      2.64 o 
  -1   4   6       19.57       17.55      1.56 o 
   0   4   6      194.05      186.85      4.23 o 
   1   4   6       75.63       69.98      3.11 o 
   2   4   6       14.72       12.45      2.08 o 
   3   4   6      113.34       97.65      5.22 o 
   4   4   6      413.47      395.18     10.73 o 
   5   4   6      163.10      168.56     10.88 o 
   6   4   6       10.81        9.06      3.11 o 
   7   4   6       11.43        8.33      4.10 o 
   8   4   6      111.60      107.71      8.03 o 
   9   4   6      222.79      231.94      9.33 o 
  10   4   6        0.09        2.34      3.10 o 
  11   4   6       43.63       37.40      5.26 o 
 -13   5   6       13.72       14.68      4.67 o 
 -12   5   6      275.91      313.92     10.55 o 
 -11   5   6       11.99       20.57      3.73 o 
 -10   5   6       59.79       63.29     13.76 o 
  -9   5   6       88.38       88.09      3.79 o 
  -8   5   6      339.90      359.74      6.66 o 
  -7   5   6        6.67        7.04      1.45 o 
  -6   5   6      140.13      131.58      3.50 o 
  -5   5   6       30.81       31.99      2.14 o 
  -4   5   6       65.19       65.25      2.87 o 
  -3   5   6       34.85       26.39      2.61 o 
  -2   5   6      527.54      521.14      8.98 o 
  -1   5   6      207.64      204.62      5.02 o 
   0   5   6        7.35        5.57      1.77 o 
   1   5   6      302.31      285.55      7.13 o 
   2   5   6      327.42      315.36      6.92 o 
   3   5   6      121.10      115.31      4.35 o 
   4   5   6       15.44       13.84      3.61 o 
   5   5   6      320.69      340.46     10.75 o 
   6   5   6       76.50       77.51      5.97 o 
   7   5   6      177.18      174.91      8.19 o 
   8   5   6        0.00       -2.93      3.63 o 
   9   5   6      188.01      209.45      9.46 o 
 -10   6   6      117.37      111.07      6.72 o 
  -9   6   6       26.82       25.91      4.05 o 
  -8   6   6       20.75       21.29      5.95 o 
  -7   6   6      117.45      126.33      4.11 o 
  -6   6   6       93.13       95.32      5.83 o 
  -5   6   6       38.82       38.67      4.31 o 
  -4   6   6       18.55       19.02      5.28 o 
  -3   6   6       69.11       64.52      3.21 o 
  -2   6   6       54.67       43.52      4.28 o 
  -1   6   6      244.19      239.34      7.39 o 
   0   6   6        1.56        3.00      1.85 o 
   1   6   6       50.76       50.36      3.20 o 
   2   6   6      146.19      146.80      4.95 o 
   3   6   6        7.78        6.54      2.17 o 
   4   6   6      371.05      384.02      8.69 o 
   5   6   6       22.33       23.16      2.86 o 
 -19   1   7      716.82      687.55     14.87 o 
 -18   1   7        0.64       -2.70      2.54 o 
 -17   1   7       19.53       20.29      3.16 o 
 -16   1   7       10.78       10.33      2.94 o 
 -15   1   7      314.18      306.03     10.82 o 
 -14   1   7       83.96       85.08      4.34 o 
 -13   1   7      813.22      817.73     14.60 o 
 -12   1   7       49.60       49.74      2.54 o 
 -11   1   7      857.09      820.51     10.82 o 
 -10   1   7       14.75       12.80      1.05 o 
  -9   1   7       48.77       55.20      1.67 o 
  -8   1   7      266.05      245.87      2.83 o 
  -7   1   7     1259.56     1325.35     10.53 o 
  -6   1   7      168.00      185.22      1.91 o 
  -5   1   7       39.50       41.09      1.10 o 
  -4   1   7     1141.85     1122.91     10.41 o 
  -3   1   7     1677.07     1649.91     14.52 o 
  -2   1   7      425.26      431.95      8.12 o 
  -1   1   7       94.82       88.16      2.57 o 
   0   1   7     1944.52     2104.85     18.25 o 
   1   1   7        5.68        3.49      0.74 o 
   2   1   7       70.92       78.32      1.73 o 
   3   1   7      427.02      440.02      4.73 o 
   4   1   7     1597.28     1718.17     14.28 o 
   5   1   7      955.76      967.66      9.52 o 
   6   1   7       26.08       22.72      1.49 o 
   7   1   7       36.79       41.52      2.02 o 
   8   1   7      601.38      587.58      8.57 o 
   9   1   7      459.13      457.09      8.03 o 
  10   1   7      181.40      156.04      5.00 o 
  11   1   7        6.86        6.72      2.04 o 
  12   1   7       91.45      101.67      4.47 o 
  13   1   7        3.71        3.76      2.09 o 
  14   1   7       15.22       17.82      3.24 o 
 -19   2   7      295.79      304.26     10.48 o 
 -18   2   7       34.30       41.68      4.13 o 
 -17   2   7      123.52      130.00      5.52 o 
 -16   2   7      528.35      522.33     11.42 o 
 -15   2   7        5.89        5.60      2.09 o 
 -14   2   7       90.22       93.25      3.84 o 
 -13   2   7      275.32      265.42      5.37 o 
 -12   2   7      670.93      639.39     10.22 o 
 -11   2   7      475.44      432.96      7.57 o 
 -10   2   7       13.66       12.55      1.24 o 
  -9   2   7      116.38       97.30      2.64 o 
  -8   2   7       95.00       79.76      2.16 o 
  -7   2   7        4.01        2.60      0.73 o 
  -6   2   7      285.05      271.73      4.38 o 
  -5   2   7     1482.06     1422.26     11.52 o 
  -4   2   7      689.81      688.80      6.30 o 
  -3   2   7       57.81       47.12      1.87 o 
  -2   2   7        8.44        2.04      0.80 o 
  -1   2   7      424.16      435.46      6.05 o 
   0   2   7        1.39        4.96      0.61 o 
   1   2   7      560.48      588.33      7.00 o 
   2   2   7      812.29      782.26      8.70 o 
   3   2   7     2488.90     2528.32     27.86 o 
   4   2   7        3.05        0.97      0.85 o 
   5   2   7      516.68      458.73      6.23 o 
   6   2   7      287.24      288.43      5.07 o 
   7   2   7        0.85       -0.48      1.14 o 
   8   2   7       82.04       58.51      2.83 o 
   9   2   7       23.66       28.52      2.32 o 
  10   2   7      725.21      720.39     12.30 o 
  11   2   7       55.57       73.10      3.81 o 
  12   2   7        0.30        0.39      1.84 o 
  13   2   7       32.01       31.87      3.10 o 
 -17   3   7        5.31        2.73      2.25 o 
 -16   3   7        9.51       12.05      2.97 o 
 -15   3   7        0.67        1.74      2.79 o 
 -14   3   7      395.49      401.78      9.46 o 
 -13   3   7       23.57       25.72      2.24 o 
 -12   3   7        6.98        2.48      1.46 o 
 -11   3   7      120.58      135.08      3.97 o 
 -10   3   7      960.19      896.57     12.40 o 
  -9   3   7      418.62      404.25      6.71 o 
  -8   3   7        4.19        1.08      1.19 o 
  -7   3   7        7.78        7.56      0.99 o 
  -6   3   7      355.14      333.82      4.03 o 
  -5   3   7       27.67       31.80      1.08 o 
  -4   3   7      944.30      961.85      9.29 o 
  -3   3   7       14.75       26.97      1.12 o 
  -2   3   7        1.07        0.75      1.00 o 
  -1   3   7       14.41        7.04      1.65 o 
   0   3   7      502.45      480.25      7.46 o 
   1   3   7      227.90      218.43      5.69 o 
   2   3   7      105.23      124.10      4.54 o 
   3   3   7       94.34       98.80      7.68 o 
   4   3   7      309.39      308.84      9.00 o 
   5   3   7      268.99      232.42      7.97 o 
   6   3   7      110.53      122.33      6.05 o 
   7   3   7      144.01      152.73     11.93 o 
   8   3   7      112.94      109.37      6.24 o 
   9   3   7       74.15       74.96      3.64 o 
  10   3   7       65.13       66.72      3.85 o 
  11   3   7      439.42      432.45     11.62 o 
  12   3   7       69.71       62.42      4.81 o 
 -16   4   7        8.75       10.19      3.88 o 
 -15   4   7       86.23       82.36      6.52 o 
 -14   4   7       54.93       52.98     13.24 o 
 -13   4   7      109.36      120.03      6.77 o 
 -12   4   7      417.66      389.64     11.29 o 
 -11   4   7       84.85       90.55      8.58 o 
 -10   4   7        7.93        7.17      1.80 o 
  -9   4   7      228.48      218.41      5.48 o 
  -8   4   7       58.95       40.88      2.39 o 
  -7   4   7      133.17      125.68      3.56 o 
  -6   4   7      287.38      268.28      4.66 o 
  -5   4   7      636.84      596.57      9.77 o 
  -4   4   7      263.37      261.98      4.16 o 
  -3   4   7        1.53        0.61      1.16 o 
  -2   4   7       22.37       21.97      1.74 o 
  -1   4   7      265.61      252.80      5.05 o 
   0   4   7        6.98        9.62      1.67 o 
   1   4   7      302.81      295.67      7.18 o 
   2   4   7      643.31      586.13     10.39 o 
   3   4   7      133.98      114.07      5.76 o 
   4   4   7       12.22        7.82      2.77 o 
   5   4   7       12.64       18.11      3.41 o 
   6   4   7       41.78       43.46      4.50 o 
   7   4   7       30.92       33.87      4.34 o 
   8   4   7        0.90        3.25      2.74 o 
   9   4   7       17.84       17.52      4.02 o 
  10   4   7      211.95      218.44      9.76 o 
 -14   5   7       83.18       66.05      6.05 o 
 -13   5   7        2.53       -1.43      3.16 o 
 -12   5   7       36.21       36.11      8.08 o 
 -11   5   7       24.04       22.92      3.81 o 
 -10   5   7        4.41        3.77      2.64 o 
  -9   5   7      104.20       99.96      4.01 o 
  -8   5   7       88.32       86.18      3.33 o 
  -7   5   7       21.67       21.57      1.52 o 
  -6   5   7       17.84       12.34      1.29 o 
  -5   5   7        2.60        1.42      0.99 o 
  -4   5   7      244.92      225.85      5.20 o 
  -3   5   7       23.94       20.39      2.02 o 
  -2   5   7        0.52       -0.14      1.43 o 
  -1   5   7       42.89       42.06      2.64 o 
   0   5   7       43.01       39.56      2.65 o 
   1   5   7        6.43        0.54      1.66 o 
   2   5   7        7.10        6.36      1.93 o 
   3   5   7       62.34       52.45      3.65 o 
   4   5   7       65.32       55.64      3.74 o 
   5   5   7       37.80       34.00      3.13 o 
   6   5   7        6.06        8.70      3.59 o 
   7   5   7        4.04        4.76      3.32 o 
   8   5   7        4.96       11.35      3.76 o 
 -10   6   7       18.39       19.69      2.56 o 
  -9   6   7      165.35      178.05      6.14 o 
  -8   6   7       24.68       26.35      1.87 o 
  -7   6   7        3.50        3.81      1.23 o 
  -6   6   7       17.16       18.56      1.80 o 
  -5   6   7       81.25       81.40      3.45 o 
  -4   6   7        3.32        2.97      1.70 o 
  -3   6   7       29.32       26.42      2.37 o 
  -2   6   7      228.80      235.87      9.45 o 
  -1   6   7        2.52        1.77      1.82 o 
   0   6   7       30.37       28.04      2.60 o 
   1   6   7        1.93       -0.57      1.84 o 
   2   6   7      170.03      181.72      5.64 o 
   3   6   7       48.34       51.36      3.72 o 
   4   6   7       36.53       37.06      4.30 o 
 -19   0   8      129.34      131.62      7.54 o 
 -18   0   8     1014.38      991.01     23.10 o 
 -17   0   8      346.59      359.06     11.47 o 
 -16   0   8        5.54        5.32      3.10 o 
 -15   0   8        7.90        9.54      6.61 o 
 -14   0   8      801.39      788.64     14.26 o 
 -13   0   8      196.81      205.74      5.83 o 
 -12   0   8      749.09      785.19     13.57 o 
 -11   0   8      151.57      118.04      4.46 o 
 -10   0   8     3339.83     3304.08     35.39 o 
  -9   0   8      901.46      970.81     10.42 o 
  -8   0   8       60.60       59.22      1.70 o 
  -7   0   8      366.36      323.20      4.61 o 
  -6   0   8     1084.55     1006.79     11.31 o 
  -5   0   8       70.82       80.89      2.11 o 
  -4   0   8     1609.95     1561.78     23.87 o 
  -3   0   8     8301.36     8592.70    168.84 o 
  -2   0   8       88.90      113.80      3.00 o 
  -1   0   8      631.31      618.87      7.73 o 
   0   0   8      622.13      599.28      8.27 o 
   1   0   8     3756.09     4003.70     51.47 o 
   2   0   8      559.95      547.23      6.91 o 
   3   0   8      497.23      549.57      7.15 o 
   4   0   8      836.91      883.67     10.52 o 
   5   0   8     2031.46     2022.31     27.27 o 
   6   0   8      659.08      673.33     11.36 o 
   7   0   8      101.07       98.41      4.44 o 
   8   0   8      149.54      150.14      5.50 o 
   9   0   8      509.55      515.24     11.37 o 
  10   0   8       11.34        9.19      2.47 o 
  11   0   8      407.09      407.12     10.26 o 
  12   0   8      210.40      212.10      9.26 o 
  13   0   8       80.13       79.60      6.29 o 
 -19   1   8       47.40       52.81      6.96 o 
 -18   1   8        5.39        7.63      2.62 o 
 -17   1   8      186.13      188.57      6.62 o 
 -16   1   8      135.67      139.32      5.62 o 
 -15   1   8      232.90      211.20      6.55 o 
 -14   1   8      337.99      332.97      8.15 o 
 -13   1   8      602.42      589.75     11.46 o 
 -12   1   8      195.35      189.27      4.35 o 
 -11   1   8        0.03       -2.05      1.02 o 
 -10   1   8        3.25        1.60      0.70 o 
  -9   1   8      608.29      594.69      5.79 o 
  -8   1   8      380.87      376.77      3.80 o 
  -7   1   8      124.45      121.45      1.62 o 
  -6   1   8       78.92       49.21      1.17 o 
  -5   1   8        0.14        2.68      0.54 o 
  -4   1   8       45.98       42.49      1.61 o 
  -3   1   8      349.85      404.89      4.77 o 
  -2   1   8     1401.81     1409.67     13.62 o 
  -1   1   8      197.06      176.10      2.39 o 
   0   1   8     3071.76     3425.10     27.65 o 
   1   1   8      197.72      225.22      2.75 o 
   2   1   8     1786.60     1810.26     14.02 o 
   3   1   8       31.09       22.74      1.25 o 
   4   1   8        0.33        0.19      0.79 o 
   5   1   8      385.02      390.20      5.05 o 
   6   1   8      350.45      342.78      5.03 o 
   7   1   8      588.02      585.43      8.29 o 
   8   1   8       81.36       82.36      3.38 o 
   9   1   8      172.78      169.70      5.17 o 
  10   1   8        5.32        3.97      1.80 o 
  11   1   8        0.75       -0.81      1.66 o 
  12   1   8        0.39        0.44      1.84 o 
  13   1   8       62.02       64.48      4.14 o 
 -19   2   8        1.35        6.17      2.41 o 
 -18   2   8        0.20        2.19      2.23 o 
 -17   2   8       95.57      102.67      4.98 o 
 -16   2   8      134.00      125.25      5.27 o 
 -15   2   8        1.59        4.17      2.08 o 
 -14   2   8       25.42       20.07      2.49 o 
 -13   2   8       64.74       59.54      3.09 o 
 -12   2   8       47.84       40.72      3.20 o 
 -11   2   8        3.68        1.28      1.16 o 
 -10   2   8       14.10       15.33      1.56 o 
  -9   2   8       43.74       32.73      1.64 o 
  -8   2   8       95.22      105.60      2.66 o 
  -7   2   8        4.38        3.19      0.65 o 
  -6   2   8      192.24      197.51      2.59 o 
  -5   2   8      236.80      236.64      2.93 o 
  -4   2   8      186.63      179.54      2.95 o 
  -3   2   8      388.48      379.00      5.49 o 
  -2   2   8       64.21       81.46      2.43 o 
  -1   2   8       47.57       59.71      1.97 o 
   0   2   8      107.28      105.81      3.46 o 
   1   2   8        1.89       -0.27      0.54 o 
   2   2   8      920.79      970.39     10.02 o 
   3   2   8      126.95      144.33      3.24 o 
   4   2   8      132.97      103.04      4.09 o 
   5   2   8      120.01      136.74      3.38 o 
   6   2   8      194.11      171.80      6.45 o 
   7   2   8       80.89       55.50      3.03 o 
   8   2   8      557.74      563.41      8.93 o 
   9   2   8      128.51      149.61      4.73 o 
  10   2   8       18.96       13.55      2.18 o 
  11   2   8      160.80      149.63      6.12 o 
  12   2   8      155.32      160.19      6.47 o 
 -18   3   8       59.33       58.15      4.25 o 
 -17   3   8        5.60        3.58      2.27 o 
 -16   3   8        0.53        0.36      1.97 o 
 -15   3   8        6.24        7.65      1.97 o 
 -14   3   8        6.99        5.07      1.79 o 
 -13   3   8       20.68       21.77      2.16 o 
 -12   3   8        2.56       -0.95      1.28 o 
 -11   3   8       14.43        6.36      1.45 o 
 -10   3   8       24.31       16.02      1.71 o 
  -9   3   8       91.24       66.07      2.67 o 
  -8   3   8       18.80       17.61      1.40 o 
  -7   3   8        0.48        0.33      0.84 o 
  -6   3   8       32.61       30.61      1.74 o 
  -5   3   8       57.12       50.95      1.77 o 
  -4   3   8        3.42        4.67      0.83 o 
  -3   3   8       55.58       49.47      2.20 o 
  -2   3   8       48.19       46.12      2.12 o 
  -1   3   8        1.43        0.82      1.08 o 
   0   3   8        6.43        7.12      1.32 o 
   1   3   8        0.08        1.76      1.20 o 
   2   3   8       74.91       51.63      2.71 o 
   3   3   8      199.29      187.18      6.80 o 
   4   3   8      107.49       71.87      4.66 o 
   5   3   8       71.68       65.28      4.66 o 
   6   3   8       99.03      103.11      5.82 o 
   7   3   8       90.08       92.37      5.81 o 
   8   3   8       85.14       74.00      5.93 o 
   9   3   8        3.83        3.67      1.89 o 
  10   3   8      100.59       93.92      4.88 o 
  11   3   8      173.08      172.17      6.74 o 
 -16   4   8        1.25        1.39      3.28 o 
 -15   4   8       65.40       73.85      8.97 o 
 -14   4   8      100.99      120.80      7.03 o 
 -13   4   8       82.20       71.31      6.79 o 
 -12   4   8        9.69       11.35      4.57 o 
 -11   4   8       51.69       56.49      3.70 o 
 -10   4   8       32.38       30.09      2.51 o 
  -9   4   8        2.94        2.91      1.46 o 
  -8   4   8        2.71        2.02      1.03 o 
  -7   4   8       38.42       56.88      2.35 o 
  -6   4   8        0.17       -0.56      0.86 o 
  -5   4   8       28.01       28.28      2.69 o 
  -4   4   8      292.65      272.44      5.20 o 
  -3   4   8      534.30      540.21      8.35 o 
  -2   4   8       18.66       15.96      1.69 o 
  -1   4   8       46.58       42.66      2.33 o 
   0   4   8       50.46       50.61      3.08 o 
   1   4   8       84.55       83.68      3.67 o 
   2   4   8        1.01        0.01      1.92 o 
   3   4   8      159.86      147.79      4.92 o 
   4   4   8      263.59      262.57      6.80 o 
   5   4   8       36.04       37.87      4.23 o 
   6   4   8        5.44        6.16      2.83 o 
   7   4   8       29.43       32.96      9.84 o 
   8   4   8      239.59      244.76      9.69 o 
   9   4   8       21.28       16.02      3.90 o 
  10   4   8        9.22       11.84      8.57 o 
 -14   5   8        8.53        8.63      5.64 o 
 -13   5   8      125.20      133.32      7.50 o 
 -12   5   8      434.43      480.67     14.04 o 
 -11   5   8       20.00       24.57      2.76 o 
 -10   5   8       85.13       84.76      4.00 o 
  -9   5   8       11.61       12.00      1.69 o 
  -8   5   8      192.40      199.42      4.07 o 
  -7   5   8       33.26       29.53      3.12 o 
  -6   5   8       53.29       56.83      2.33 o 
  -5   5   8      286.36      279.89      6.15 o 
  -4   5   8        3.39        3.84      1.62 o 
  -3   5   8       14.44       12.77      1.90 o 
  -2   5   8      149.11      160.22      6.55 o 
  -1   5   8      631.26      619.73     13.32 o 
   0   5   8      293.30      294.24      6.74 o 
   1   5   8        1.81        3.34      1.88 o 
   2   5   8      938.44      951.96     15.71 o 
   3   5   8       82.58       81.67      4.16 o 
   4   5   8        7.71        6.80      2.22 o 
   5   5   8       12.41        9.02      2.54 o 
   6   5   8      225.28      233.79      7.17 o 
   7   5   8      267.21      275.04      8.05 o 
 -10   6   8      159.70      172.76      5.48 o 
  -9   6   8      149.23      162.42      4.17 o 
  -8   6   8        0.49       -2.34      1.22 o 
  -7   6   8       65.32       71.29      2.58 o 
  -6   6   8       86.77       86.32      4.83 o 
  -5   6   8        1.05       -2.40      1.71 o 
  -4   6   8      178.08      179.01      5.06 o 
  -3   6   8       47.53       46.16      2.94 o 
  -2   6   8       21.75       20.28      2.39 o 
  -1   6   8       65.87       63.57      5.06 o 
   0   6   8       66.56       68.94      3.77 o 
   1   6   8       98.42       97.32      4.39 o 
   2   6   8       49.35       45.86      3.42 o 
   3   6   8       16.65       21.99      2.84 o 
 -19   1   9       17.95       24.08      5.06 o 
 -18   1   9        9.95       12.24      2.91 o 
 -17   1   9      106.61       99.69      5.10 o 
 -16   1   9       20.74       18.11      3.34 o 
 -15   1   9      426.88      420.97      8.21 o 
 -14   1   9       70.77       60.74      3.23 o 
 -13   1   9      643.72      626.27     10.16 o 
 -12   1   9      186.47      193.89      3.91 o 
 -11   1   9      400.74      419.43      5.07 o 
 -10   1   9       25.63       22.47      1.13 o 
  -9   1   9      244.03      242.73      3.12 o 
  -8   1   9       62.70       81.41      1.53 o 
  -7   1   9      441.77      436.62      4.42 o 
  -6   1   9      346.42      351.32      4.70 o 
  -5   1   9        3.30        4.50      0.58 o 
  -4   1   9      381.86      382.74      4.09 o 
  -3   1   9      773.28      753.47      8.63 o 
  -2   1   9      275.76      244.84      2.98 o 
  -1   1   9     1208.53     1315.05     11.44 o 
   0   1   9     2089.17     2207.47     17.30 o 
   1   1   9      864.68      961.55      8.40 o 
   2   1   9       91.57       81.15      1.87 o 
   3   1   9      235.35      232.95      3.46 o 
   4   1   9      145.72      147.87      2.77 o 
   5   1   9      241.31      250.72      4.20 o 
   6   1   9      612.95      611.88      7.85 o 
   7   1   9        1.24        3.33      1.29 o 
   8   1   9     1165.15     1143.16     15.62 o 
   9   1   9       43.14       44.95      3.22 o 
  10   1   9      102.22       98.72      4.27 o 
  11   1   9        2.80        0.06      1.81 o 
  12   1   9       34.90       39.04      3.40 o 
 -19   2   9       19.99       14.60      2.81 o 
 -18   2   9       12.18       16.36      2.87 o 
 -17   2   9        0.68        4.70      2.96 o 
 -16   2   9      631.66      634.80     12.96 o 
 -15   2   9      190.83      200.69      6.29 o 
 -14   2   9        1.19        0.87      2.24 o 
 -13   2   9        0.58        0.54      1.45 o 
 -12   2   9      522.35      496.93     11.16 o 
 -11   2   9       15.46       17.94      2.48 o 
 -10   2   9      117.94      119.61      3.64 o 
  -9   2   9      142.51      122.09      2.60 o 
  -8   2   9      457.78      442.61      5.18 o 
  -7   2   9        0.92        0.14      0.53 o 
  -6   2   9      548.20      519.72      5.38 o 
  -5   2   9      537.81      470.12      5.86 o 
  -4   2   9       18.01       18.52      1.01 o 
  -3   2   9      121.26      120.42      2.67 o 
  -2   2   9      750.03      755.21      8.81 o 
  -1   2   9     1342.67     1334.67     15.62 o 
   0   2   9      328.51      325.45      4.67 o 
   1   2   9      144.90      156.99      3.89 o 
   2   2   9      379.70      371.82      4.90 o 
   3   2   9     1322.69     1311.44     13.42 o 
   4   2   9      261.75      275.57      4.82 o 
   5   2   9      139.62      137.45      3.63 o 
   6   2   9      706.07      666.29     10.82 o 
   7   2   9      269.69      286.35      8.36 o 
   8   2   9      563.55      516.31     17.36 o 
   9   2   9        1.25        3.08      2.05 o 
  10   2   9       76.21       73.66      5.39 o 
  11   2   9      268.61      247.68      8.15 o 
  12   2   9       94.54       95.31      5.22 o 
 -18   3   9      177.78      183.15      7.61 o 
 -17   3   9       50.42       59.70      4.13 o 
 -16   3   9        0.19        2.45      2.02 o 
 -15   3   9       22.73       26.62      2.51 o 
 -14   3   9      134.51      140.07      4.35 o 
 -13   3   9      124.84      117.64      3.83 o 
 -12   3   9        9.94        3.99      1.25 o 
 -11   3   9       34.19       29.38      3.01 o 
 -10   3   9       51.82       28.96      1.99 o 
  -9   3   9        0.19        0.66      0.96 o 
  -8   3   9      136.06      137.31      3.82 o 
  -7   3   9     1211.60     1169.03     14.86 o 
  -6   3   9      769.19      713.37      8.18 o 
  -5   3   9        9.17        7.72      1.10 o 
  -4   3   9      280.04      277.37      4.78 o 
  -3   3   9       63.67       63.43      2.50 o 
  -2   3   9       14.93        9.96      1.42 o 
  -1   3   9     1046.06     1018.50     13.80 o 
   0   3   9      911.75      873.68     12.37 o 
   1   3   9      925.92      852.13     16.28 o 
   2   3   9      230.76      221.43      5.74 o 
   3   3   9      414.50      371.48      7.99 o 
   4   3   9        0.11       -1.05      1.46 o 
   5   3   9      304.11      303.90      9.60 o 
   6   3   9      127.23      109.55      6.16 o 
   7   3   9      192.01      175.59      7.82 o 
   8   3   9      179.93      187.46      8.29 o 
   9   3   9      173.41      188.18      9.13 o 
  10   3   9       48.88       53.74      4.18 o 
  11   3   9      191.08      185.59      8.79 o 
 -16   4   9       33.09       33.88      4.93 o 
 -15   4   9      227.26      261.91     10.10 o 
 -14   4   9       90.49       97.92      6.51 o 
 -13   4   9        1.93        1.08      2.97 o 
 -12   4   9      148.32      143.06      5.19 o 
 -11   4   9       20.91       20.24      3.41 o 
 -10   4   9       27.21       29.08      2.81 o 
  -9   4   9       17.03       19.45      1.58 o 
  -8   4   9      441.98      442.36      6.56 o 
  -7   4   9       97.57       73.99      2.65 o 
  -6   4   9       24.21       18.09      1.46 o 
  -5   4   9       35.67       33.45      1.80 o 
  -4   4   9      136.27      127.87      3.62 o 
  -3   4   9      116.37      115.38      3.56 o 
  -2   4   9       11.01       11.47      1.97 o 
  -1   4   9     1004.59     1020.60     15.85 o 
   0   4   9       18.94       18.24      2.22 o 
   1   4   9        0.17       -1.66      1.76 o 
   2   4   9      170.26      143.43      4.91 o 
   3   4   9      219.54      209.59      6.04 o 
   4   4   9        0.29        1.41      1.77 o 
   5   4   9       21.49       18.64      2.61 o 
   6   4   9       49.31       48.16      5.11 o 
   7   4   9        4.48        1.77      2.78 o 
   8   4   9       15.61       21.53      4.29 o 
   9   4   9        3.58        2.72      3.14 o 
 -14   5   9        5.12        4.79      2.01 o 
 -13   5   9       16.70       15.97      2.57 o 
 -12   5   9       98.25       98.38      4.51 o 
 -11   5   9        0.92        2.70      1.55 o 
 -10   5   9       84.24       80.39      3.20 o 
  -9   5   9      108.18      102.76      3.12 o 
  -8   5   9       95.17       94.33      2.92 o 
  -7   5   9       92.25       80.92      2.88 o 
  -6   5   9        6.91        4.52      1.24 o 
  -5   5   9       89.24       82.89      3.63 o 
  -4   5   9       17.16       15.96      2.08 o 
  -3   5   9       17.14       15.12      2.05 o 
  -2   5   9       15.50       12.68      2.04 o 
  -1   5   9        1.01        1.60      1.73 o 
   0   5   9        1.85        1.78      2.18 o 
   1   5   9      217.68      219.77      7.87 o 
   2   5   9      343.33      335.24      7.88 o 
   3   5   9      359.26      356.07      8.37 o 
   4   5   9       96.88       82.71      4.68 o 
   5   5   9       61.27       55.97      4.07 o 
   6   5   9        4.11        1.25      2.28 o 
  -9   6   9       49.62       49.34      2.60 o 
  -8   6   9       50.68       61.65      2.62 o 
  -7   6   9        4.12        3.92      1.81 o 
  -6   6   9       32.25       29.58      4.37 o 
  -5   6   9       66.78       65.95      3.59 o 
  -4   6   9       32.61       27.44      2.70 o 
  -3   6   9        1.54        1.05      2.34 o 
  -2   6   9       54.70       51.08      3.28 o 
  -1   6   9       59.83       51.35      4.72 o 
   0   6   9        7.97        8.42      2.32 o 
   1   6   9        5.60        5.42      2.25 o 
   2   6   9       92.42       86.51      4.55 o 
 -20   0  10       47.60       56.91      5.86 o 
 -19   0  10        0.78        2.06      4.21 o 
 -18   0  10      307.88      293.75     25.62 o 
 -17   0  10      295.60      291.86     10.19 o 
 -16   0  10      223.23      222.51     14.46 o 
 -15   0  10        0.06       -2.07      6.50 o 
 -14   0  10      640.02      639.45     12.14 o 
 -13   0  10      124.06      135.38      4.76 o 
 -12   0  10       76.07       85.66      3.80 o 
 -11   0  10        8.64       14.78      1.60 o 
 -10   0  10      655.62      594.84      7.15 o 
  -9   0  10      137.08      136.19      2.69 o 
  -8   0  10       58.38       39.23      1.72 o 
  -7   0  10      432.34      409.69      5.58 o 
  -6   0  10     2426.81     2327.38     35.33 o 
  -5   0  10      335.44      416.40     13.58 o 
  -4   0  10     2104.30     2408.96     26.00 o 
  -3   0  10     5244.85     5392.23     59.46 o 
  -2   0  10     4810.12     5239.88     54.59 o 
  -1   0  10      934.32     1022.13     12.21 o 
   0   0  10       34.08       19.61      1.45 o 
   1   0  10     1214.50     1207.99     13.35 o 
   2   0  10     1000.30      987.94     11.46 o 
   3   0  10      328.23      301.62      5.11 o 
   4   0  10       22.99       20.43      2.07 o 
   5   0  10     3750.84     3720.28     46.36 o 
   6   0  10        7.25        4.96      1.93 o 
   7   0  10       24.79       23.59      2.84 o 
   8   0  10        5.08        4.76      2.04 o 
   9   0  10      138.25      139.97      5.76 o 
  10   0  10       21.49       24.39      3.30 o 
  11   0  10      244.49      262.22      8.24 o 
  12   0  10       43.43       44.51      5.51 o 
 -20   1  10      182.68      188.73      9.13 o 
 -19   1  10      142.76      147.96      6.34 o 
 -18   1  10       29.27       27.65      3.36 o 
 -17   1  10       13.86       11.37      2.27 o 
 -16   1  10       45.42       53.36      5.18 o 
 -15   1  10      121.87      115.79      4.16 o 
 -14   1  10        3.75        1.08      1.52 o 
 -13   1  10      198.32      179.94      4.72 o 
 -12   1  10      209.62      199.14      3.64 o 
 -11   1  10      391.85      384.11      4.79 o 
 -10   1  10        0.03       -0.80      0.67 o 
  -9   1  10      259.86      226.86      2.85 o 
  -8   1  10       26.47       14.24      0.86 o 
  -7   1  10       48.67       54.62      1.45 o 
  -6   1  10     3077.71     3189.01     26.71 o 
  -5   1  10     1828.93     1740.03     15.43 o 
  -4   1  10       40.00       28.69      1.11 o 
  -3   1  10      553.49      628.55      6.66 o 
  -2   1  10      448.78      492.42      4.77 o 
  -1   1  10      113.98      103.05      1.79 o 
   0   1  10      544.07      501.04      4.74 o 
   1   1  10       19.70       26.17      1.29 o 
   2   1  10     1320.65     1294.00     12.92 o 
   3   1  10      604.31      587.27      6.46 o 
   4   1  10      998.09     1003.15      9.88 o 
   5   1  10      426.72      449.76      5.86 o 
   6   1  10      207.58      202.88      4.01 o 
   7   1  10      264.32      270.87      5.28 o 
   8   1  10       80.84       81.42      3.83 o 
   9   1  10       86.90       77.13      3.86 o 
  10   1  10      242.09      245.75      6.61 o 
  11   1  10       11.49       14.98      2.41 o 
  12   1  10        0.05        1.42      3.13 o 
 -19   2  10       43.87       42.43      3.70 o 
 -18   2  10       35.23       35.32      5.02 o 
 -17   2  10       51.38       48.81      4.36 o 
 -16   2  10        0.72       -0.71      1.62 o 
 -15   2  10      297.66      275.52      6.28 o 
 -14   2  10        0.36       -0.89      1.21 o 
 -13   2  10       97.28       71.35      2.61 o 
 -12   2  10        9.31        9.65      1.31 o 
 -11   2  10       67.08       79.47      2.47 o 
 -10   2  10      143.89      132.18      3.16 o 
  -9   2  10        8.22        4.11      0.83 o 
  -8   2  10        0.49        1.66      0.61 o 
  -7   2  10       54.06       49.49      1.49 o 
  -6   2  10        5.85        6.94      0.87 o 
  -5   2  10       67.56       92.06      2.17 o 
  -4   2  10      962.97      936.89      9.74 o 
  -3   2  10      242.33      237.70      3.60 o 
  -2   2  10       87.26       79.51      2.11 o 
  -1   2  10       48.93       55.78      1.71 o 
   0   2  10      421.31      412.87      5.19 o 
   1   2  10       43.06       34.98      1.60 o 
   2   2  10      116.23       99.20      2.50 o 
   3   2  10        1.45        1.29      1.29 o 
   4   2  10       70.60       56.80      3.11 o 
   5   2  10       48.06       45.56      2.84 o 
   6   2  10       49.27       48.71      4.59 o 
   7   2  10        0.09        0.14      1.44 o 
   8   2  10      112.80      130.25      6.79 o 
   9   2  10      124.51      120.62      8.19 o 
  10   2  10      354.78      303.11     29.28 o 
  11   2  10       11.86        6.80      2.36 o 
 -18   3  10        0.42       -0.78      3.69 o 
 -17   3  10       97.51       94.16      4.67 o 
 -16   3  10       25.24       30.62      3.03 o 
 -15   3  10        3.53        3.74      1.79 o 
 -14   3  10        8.56        5.66      1.76 o 
 -13   3  10       22.65       15.49      1.81 o 
 -12   3  10       16.58       11.44      1.59 o 
 -11   3  10      143.10      128.02      4.62 o 
 -10   3  10       36.55       18.55      1.72 o 
  -9   3  10       16.41       20.25      1.64 o 
  -8   3  10      384.16      357.25      5.59 o 
  -7   3  10        4.70        2.53      1.02 o 
  -6   3  10      237.10      221.52      3.98 o 
  -5   3  10      488.64      479.14      7.00 o 
  -4   3  10       56.55       56.93      2.53 o 
  -3   3  10       59.79       57.75      2.69 o 
  -2   3  10        0.15        0.31      1.22 o 
  -1   3  10      150.73      161.28      4.28 o 
   0   3  10       46.71       48.65      2.74 o 
   1   3  10        1.79        1.22      1.47 o 
   2   3  10       11.71       14.55      2.11 o 
   3   3  10      295.17      263.53      6.69 o 
   4   3  10        5.69        9.80      2.42 o 
   5   3  10      158.60      120.07      4.96 o 
   6   3  10       36.61       40.99      3.45 o 
   7   3  10       15.68       11.47      3.24 o 
   8   3  10       39.70       52.11      5.52 o 
   9   3  10       88.37       86.98      8.70 o 
  10   3  10       63.95       67.15      8.13 o 
 -16   4  10        5.28        5.14      2.39 o 
 -15   4  10      179.93      184.29      6.44 o 
 -14   4  10       56.71       70.88      8.27 o 
 -13   4  10       20.57       19.95      2.88 o 
 -12   4  10       33.98       28.23      2.32 o 
 -11   4  10      263.55      270.29      5.64 o 
 -10   4  10       63.43       69.26      2.82 o 
  -9   4  10       80.22       75.01      2.69 o 
  -8   4  10      330.31      300.97      5.13 o 
  -7   4  10      126.76      128.48      3.46 o 
  -6   4  10        0.59        1.77      1.02 o 
  -5   4  10       21.85       16.57      1.98 o 
  -4   4  10      602.70      603.53     16.21 o 
  -3   4  10      262.31      263.67      5.92 o 
  -2   4  10     1110.73     1084.01     16.77 o 
  -1   4  10       88.83       81.85      3.91 o 
   0   4  10     2558.00     2520.58     35.05 o 
   1   4  10       41.95       25.22      2.61 o 
   2   4  10      109.97      117.90      6.14 o 
   3   4  10       91.43       71.50      4.97 o 
   4   4  10      219.11      205.85      6.29 o 
   5   4  10       50.57       52.99      3.80 o 
   6   4  10       88.13       91.70      5.63 o 
   7   4  10      145.03      157.06      6.23 o 
   8   4  10      183.44      173.55      6.69 o 
 -14   5  10       19.38       18.80      2.85 o 
 -13   5  10       43.38       46.32      3.32 o 
 -12   5  10      100.66      102.24      3.79 o 
 -11   5  10      200.55      229.41      5.29 o 
 -10   5  10       13.77        9.32      1.54 o 
  -9   5  10      125.77      127.50      3.48 o 
  -8   5  10       21.75       25.86      1.83 o 
  -7   5  10        2.38        0.95      1.14 o 
  -6   5  10       53.58       48.47      3.09 o 
  -5   5  10      364.66      357.33     13.08 o 
  -4   5  10      172.28      167.23      5.06 o 
  -3   5  10        2.54        1.65      1.78 o 
  -2   5  10       13.72       11.97      2.16 o 
  -1   5  10      601.34      588.05     10.93 o 
   0   5  10       45.21       35.88      3.84 o 
   1   5  10        2.54        0.86      1.86 o 
   2   5  10        3.07        6.85      2.31 o 
   3   5  10     1073.15     1100.51     19.87 o 
   4   5  10        1.68        4.46      2.25 o 
   5   5  10       30.92       28.49      3.28 o 
   6   5  10        2.97        1.48      2.47 o 
  -9   6  10       11.98        8.11      1.59 o 
  -8   6  10        5.72        7.34      1.50 o 
  -7   6  10       73.20       73.47      3.55 o 
  -6   6  10      198.21      218.35      5.95 o 
  -5   6  10        3.43        1.85      2.01 o 
  -4   6  10       53.51       62.94      3.77 o 
  -3   6  10      122.39      125.35      4.76 o 
  -2   6  10       37.51       36.21      2.98 o 
  -1   6  10        6.41        5.68      2.21 o 
   0   6  10        2.72        1.00      2.87 o 
   1   6  10        8.66        9.31      2.48 o 
 -20   1  11       44.90       47.35      4.47 o 
 -19   1  11        3.28        5.72      2.65 o 
 -18   1  11        2.21        6.12      4.62 o 
 -17   1  11       49.69       50.68      3.42 o 
 -16   1  11      248.71      235.91      6.77 o 
 -15   1  11        4.85        4.00      2.09 o 
 -14   1  11        1.73        0.75      1.46 o 
 -13   1  11        0.80       -0.70      1.54 o 
 -12   1  11      211.94      195.53      3.62 o 
 -11   1  11      193.61      178.03      3.05 o 
 -10   1  11       58.41       53.98      2.01 o 
  -9   1  11      344.51      318.18      3.56 o 
  -8   1  11      248.09      231.42      2.89 o 
  -7   1  11      660.67      700.38      6.22 o 
  -6   1  11      100.20      106.71      2.12 o 
  -5   1  11      699.34      734.67      7.19 o 
  -4   1  11      628.78      610.95      6.18 o 
  -3   1  11      125.80      115.72      2.12 o 
  -2   1  11      349.65      343.89      3.59 o 
  -1   1  11      203.12      177.39      2.85 o 
   0   1  11       59.60       66.04      1.84 o 
   1   1  11        0.30        1.26      0.74 o 
   2   1  11      318.20      308.46      4.47 o 
   3   1  11       26.73       23.92      1.48 o 
   4   1  11      308.14      319.06      4.68 o 
   5   1  11       79.89       78.25      2.56 o 
   6   1  11      207.32      205.96      4.15 o 
   7   1  11      466.75      445.09     10.19 o 
   8   1  11       79.66       80.20      3.85 o 
   9   1  11       21.31       20.53      2.94 o 
  10   1  11       18.45       18.43      3.13 o 
  11   1  11      160.21      158.58      6.67 o 
 -19   2  11      188.50      191.50      5.86 o 
 -18   2  11        9.43        7.82      2.17 o 
 -17   2  11       26.77       24.80      4.04 o 
 -16   2  11       95.29       91.46      3.84 o 
 -15   2  11      247.09      234.77      5.84 o 
 -14   2  11       60.13       47.93      3.12 o 
 -13   2  11        7.01        9.58      1.37 o 
 -12   2  11       15.50       17.72      1.50 o 
 -11   2  11      280.49      254.44      4.24 o 
 -10   2  11        7.54        9.24      1.07 o 
  -9   2  11     2194.35     2127.74     23.07 o 
  -8   2  11     2176.66     2111.67     21.10 o 
  -7   2  11      263.38      267.58      4.05 o 
  -6   2  11      194.71      179.08      3.38 o 
  -5   2  11      309.12      302.69      4.64 o 
  -4   2  11      515.57      517.86      6.75 o 
  -3   2  11        0.26       -0.77      0.89 o 
  -2   2  11      298.34      308.41      4.50 o 
  -1   2  11     1299.19     1285.70     13.91 o 
   0   2  11      683.15      658.46      8.12 o 
   1   2  11       96.48      104.56      2.78 o 
   2   2  11       48.35       44.15      2.14 o 
   3   2  11      519.16      509.92      7.54 o 
   4   2  11      147.14      135.27      4.21 o 
   5   2  11      257.31      241.66      5.78 o 
   6   2  11      335.42      326.80      8.16 o 
   7   2  11      263.72      256.82      8.83 o 
   8   2  11        0.02        2.32      1.57 o 
   9   2  11      244.20      225.51     11.17 o 
  10   2  11       20.54       26.24      4.40 o 
 -18   3  11      547.27      560.87     11.96 o 
 -17   3  11       95.10       97.48      4.69 o 
 -16   3  11       35.53       26.56      2.89 o 
 -15   3  11       17.10       13.44      2.03 o 
 -14   3  11      463.36      472.69      9.20 o 
 -13   3  11        0.72       -0.12      1.21 o 
 -12   3  11        8.12       11.75      1.45 o 
 -11   3  11      438.30      399.52      7.03 o 
 -10   3  11      318.82      319.22      6.35 o 
  -9   3  11        3.60        1.54      1.23 o 
  -8   3  11        4.37        6.64      1.26 o 
  -7   3  11      725.71      725.97     10.28 o 
  -6   3  11      195.77      182.06      4.10 o 
  -5   3  11      672.42      653.11      9.85 o 
  -4   3  11      811.09      801.16     11.51 o 
  -3   3  11     4764.20     4822.74     56.04 o 
  -2   3  11      146.59      136.05      7.51 o 
  -1   3  11      159.47      148.27      4.28 o 
   0   3  11       31.29       25.09      2.41 o 
   1   3  11      356.22      349.30      7.70 o 
   2   3  11       82.58       80.41      5.09 o 
   3   3  11       86.62       85.72      8.23 o 
   4   3  11      372.35      345.19      8.26 o 
   5   3  11      223.33      233.86      6.85 o 
   6   3  11       74.94       76.98      4.33 o 
   7   3  11       64.65       71.43      4.64 o 
   8   3  11        0.70        1.04      2.40 o 
   9   3  11      523.17      520.02     19.15 o 
 -16   4  11        0.01       -0.85      2.39 o 
 -15   4  11       54.97       45.41      3.80 o 
 -14   4  11       91.53       95.45      6.59 o 
 -13   4  11        0.34       -2.49      1.44 o 
 -12   4  11       17.70       20.39      2.09 o 
 -11   4  11       36.21       29.70      2.18 o 
 -10   4  11       43.89       44.25      3.16 o 
  -9   4  11       76.03       75.18      3.23 o 
  -8   4  11      105.08       94.31      3.12 o 
  -7   4  11        5.52        1.22      1.11 o 
  -6   4  11       39.36       35.33      3.11 o 
  -5   4  11        1.41        1.72      1.53 o 
  -4   4  11      201.62      207.54      5.57 o 
  -3   4  11       94.10       87.87      4.81 o 
  -2   4  11        0.24       -1.58      2.70 o 
  -1   4  11       24.52       19.46      2.34 o 
   0   4  11      759.37      792.03     13.64 o 
   1   4  11        0.15       -4.40      3.23 o 
   2   4  11        1.46        2.38      1.98 o 
   3   4  11        3.17        1.44      1.87 o 
   4   4  11       12.79       11.87      2.46 o 
   5   4  11        0.89       -1.07      2.04 o 
   6   4  11      163.71      188.11      6.70 o 
   7   4  11       13.58        7.25      2.91 o 
 -14   5  11      171.56      210.90      6.71 o 
 -13   5  11       16.82       20.30      2.27 o 
 -12   5  11        0.36        0.99      1.78 o 
 -11   5  11        4.28        3.94      1.79 o 
 -10   5  11        0.01       -2.11      1.19 o 
  -9   5  11       71.90       76.19      2.91 o 
  -8   5  11       39.13       36.94      2.13 o 
  -7   5  11       66.10       62.03      3.64 o 
  -6   5  11        0.79        2.33      1.82 o 
  -5   5  11        1.04       -0.01      1.69 o 
  -4   5  11        9.78        7.00      2.01 o 
  -3   5  11      131.56      128.20      4.75 o 
  -2   5  11        4.09        2.06      1.92 o 
  -1   5  11       40.07       37.45      2.99 o 
   0   5  11       40.34       30.85      2.93 o 
   1   5  11       12.18        5.13      2.26 o 
   2   5  11       68.13       62.14      4.20 o 
   3   5  11       48.99       45.09      3.71 o 
   4   5  11       56.55       53.74      4.00 o 
   5   5  11        2.28        3.28      2.47 o 
  -9   6  11       90.57      106.28      3.55 o 
  -8   6  11       11.12       10.05      2.13 o 
  -7   6  11        4.15        1.54      2.66 o 
  -6   6  11      110.22      107.40      6.48 o 
  -5   6  11        0.90       -0.46      3.13 o 
  -4   6  11       53.97       50.34      3.38 o 
  -3   6  11       22.44       22.82      3.39 o 
  -2   6  11       45.12       40.80      3.35 o 
  -1   6  11        2.17        0.12      2.20 o 
   0   6  11       21.35       23.45      2.93 o 
 -20   0  12        2.87        5.32      3.13 o 
 -19   0  12      349.48      334.57     20.34 o 
 -18   0  12        3.82        5.57      4.99 o 
 -17   0  12       99.60       94.19      6.14 o 
 -16   0  12       35.77       36.80      4.35 o 
 -15   0  12      273.42      266.54      9.02 o 
 -14   0  12      488.41      476.56     12.47 o 
 -13   0  12      152.82      148.90      4.98 o 
 -12   0  12        4.68        1.17      1.39 o 
 -11   0  12      303.70      292.12      5.68 o 
 -10   0  12        9.62        9.63      1.42 o 
  -9   0  12       65.96       62.55      2.28 o 
  -8   0  12      274.82      267.50      5.01 o 
  -7   0  12      695.37      624.13      9.62 o 
  -6   0  12      973.63      979.94     10.73 o 
  -5   0  12      123.20      117.14      2.96 o 
  -4   0  12        3.15        0.43      1.00 o 
  -3   0  12      583.67      525.89      7.33 o 
  -2   0  12     1321.94     1300.65     16.47 o 
  -1   0  12      424.33      434.38      7.86 o 
   0   0  12       10.10        9.98      1.32 o 
   1   0  12     3234.98     3252.61     32.85 o 
   2   0  12       84.22       88.71      3.49 o 
   3   0  12     3570.60     3589.25     53.18 o 
   4   0  12     2045.26     1972.46     31.13 o 
   5   0  12        1.16        1.17      1.75 o 
   6   0  12       55.80       54.58      4.31 o 
   7   0  12      403.74      388.52     11.88 o 
   8   0  12      440.24      435.80     10.64 o 
   9   0  12     1174.37     1195.51     21.86 o 
  10   0  12      139.79      137.33      6.42 o 
 -20   1  12       12.96       14.22      3.29 o 
 -19   1  12       45.41       45.62      5.38 o 
 -18   1  12       72.76       79.58     10.73 o 
 -17   1  12      233.18      219.11      5.95 o 
 -16   1  12       46.40       48.37      3.84 o 
 -15   1  12        1.73       -1.51      1.48 o 
 -14   1  12      184.40      181.08      4.89 o 
 -13   1  12       13.73       11.34      1.60 o 
 -12   1  12      322.07      302.65      5.29 o 
 -11   1  12      295.15      280.12      3.97 o 
 -10   1  12      116.75      104.81      2.35 o 
  -9   1  12     1287.88     1229.38     10.81 o 
  -8   1  12      173.53      149.30      2.35 o 
  -7   1  12      473.51      466.11      5.29 o 
  -6   1  12       28.38       20.57      1.17 o 
  -5   1  12     1624.32     1677.50     14.84 o 
  -4   1  12      287.89      266.81      3.20 o 
  -3   1  12      120.03      118.29      2.68 o 
  -2   1  12      811.35      783.06      7.98 o 
  -1   1  12        2.70        1.75      0.70 o 
   0   1  12       23.16       15.63      1.35 o 
   1   1  12     1827.30     1745.94     15.50 o 
   2   1  12      783.36      801.95      9.08 o 
   3   1  12      387.37      389.02      5.24 o 
   4   1  12       18.43       18.59      1.54 o 
   5   1  12        2.45       -0.41      1.05 o 
   6   1  12      925.21      908.83     13.38 o 
   7   1  12        5.88        3.70      1.59 o 
   8   1  12       75.94       63.53      4.67 o 
   9   1  12       48.69       49.21      4.36 o 
  10   1  12       76.36       73.20      5.17 o 
 -19   2  12        1.95        3.75      2.00 o 
 -18   2  12       10.95        7.36      2.10 o 
 -17   2  12      194.75      197.76      5.61 o 
 -16   2  12        4.93        2.27      1.62 o 
 -15   2  12       31.11       28.08      2.49 o 
 -14   2  12      126.20      116.35      3.23 o 
 -13   2  12      130.36      124.69      3.17 o 
 -12   2  12      266.57      234.94      4.69 o 
 -11   2  12      113.33      103.92      3.10 o 
 -10   2  12      462.31      489.17      7.92 o 
  -9   2  12        0.18        0.33      0.89 o 
  -8   2  12        3.18        5.05      1.12 o 
  -7   2  12       13.00       13.32      1.24 o 
  -6   2  12     2601.34     2520.64     27.60 o 
  -5   2  12        1.92       -1.07      1.06 o 
  -4   2  12      177.93      178.83      3.70 o 
  -3   2  12        2.95        3.55      1.04 o 
  -2   2  12      300.83      295.16      4.60 o 
  -1   2  12      129.24      133.51      3.08 o 
   0   2  12       99.31       95.77      2.92 o 
   1   2  12       92.83       95.21      2.96 o 
   2   2  12      386.42      370.47      6.10 o 
   3   2  12       86.95       79.40      2.84 o 
   4   2  12       54.02       48.59      3.02 o 
   5   2  12        4.74        4.33      1.65 o 
   6   2  12       81.12       76.53      6.67 o 
   7   2  12        0.00       -1.30      1.42 o 
   8   2  12       38.26       43.74      4.79 o 
   9   2  12        3.22        1.64      1.86 o 
 -18   3  12        8.92        6.62      2.46 o 
 -17   3  12       30.14       28.92      5.13 o 
 -16   3  12       43.54       41.75      3.26 o 
 -15   3  12        0.53        1.49      1.61 o 
 -14   3  12       46.40       38.85      2.37 o 
 -13   3  12       38.34       31.61      2.19 o 
 -12   3  12      226.42      230.00      4.53 o 
 -11   3  12       68.38       78.85      3.23 o 
 -10   3  12      151.15      133.94      3.56 o 
  -9   3  12        7.41        8.71      1.61 o 
  -8   3  12      249.49      241.74      6.03 o 
  -7   3  12        8.86        4.93      1.31 o 
  -6   3  12       54.71       46.01      2.88 o 
  -5   3  12      207.95      208.17      4.86 o 
  -4   3  12     1003.26     1026.25     14.22 o 
  -3   3  12      668.21      658.95     10.24 o 
  -2   3  12       11.52        9.11      1.75 o 
  -1   3  12       58.19       53.56      3.70 o 
   0   3  12      127.47      123.98      4.65 o 
   1   3  12       89.27       80.45      4.01 o 
   2   3  12        3.94        5.09      1.95 o 
   3   3  12      135.48      130.14      5.08 o 
   4   3  12       63.60       57.29      3.95 o 
   5   3  12       32.03       33.54      5.60 o 
   6   3  12       55.96       52.32      4.10 o 
   7   3  12       20.21       20.58      3.55 o 
   8   3  12       18.90       23.33      6.72 o 
 -16   4  12       18.70       18.59      2.88 o 
 -15   4  12       65.59       51.15      3.94 o 
 -14   4  12       59.54       52.50      4.20 o 
 -13   4  12       53.89       59.16      9.23 o 
 -12   4  12       45.84       40.61      2.62 o 
 -11   4  12      242.72      242.49      5.39 o 
 -10   4  12      270.06      262.55      5.13 o 
  -9   4  12       47.13       44.85      2.23 o 
  -8   4  12       37.59       35.25      2.48 o 
  -7   4  12      406.33      394.65      8.18 o 
  -6   4  12      459.36      457.83      9.02 o 
  -5   4  12      404.89      392.74      8.20 o 
  -4   4  12       17.55       15.07      2.27 o 
  -3   4  12      161.88      172.84      5.35 o 
  -2   4  12       56.68       55.84      3.38 o 
  -1   4  12      447.87      453.88      9.32 o 
   0   4  12      689.17      677.14     12.39 o 
   1   4  12      705.09      691.59     15.21 o 
   2   4  12        1.49        4.11      1.96 o 
   3   4  12        0.01        2.16      2.31 o 
   4   4  12      117.60      122.99      5.33 o 
   5   4  12      145.77      148.27      8.14 o 
   6   4  12      301.59      312.38     14.84 o 
   7   4  12      135.19      132.87      6.12 o 
 -13   5  12       14.63       17.73      2.11 o 
 -12   5  12      228.65      252.92      5.84 o 
 -11   5  12        5.72        4.43      1.51 o 
 -10   5  12       66.15       69.09      4.16 o 
  -9   5  12      328.83      344.20      6.13 o 
  -8   5  12      174.93      186.77      5.65 o 
  -7   5  12       23.75       20.47      2.46 o 
  -6   5  12       32.88       25.18      2.65 o 
  -5   5  12      176.92      184.97      8.31 o 
  -4   5  12      247.03      243.50     10.02 o 
  -3   5  12        7.18        3.03      2.03 o 
  -2   5  12       43.78       38.32      3.11 o 
  -1   5  12       12.10       16.85      2.54 o 
   0   5  12      148.88      149.39      5.44 o 
   1   5  12        3.33        2.33      2.14 o 
   2   5  12        7.29        8.76      2.47 o 
   3   5  12      321.60      370.06      9.25 o 
   4   5  12       27.10       26.84      3.34 o 
  -8   6  12        0.00        0.92      1.95 o 
  -7   6  12      197.76      224.68      7.11 o 
  -6   6  12       46.39       54.38      3.61 o 
  -5   6  12       47.05       41.56      3.30 o 
  -4   6  12       10.43        9.08      2.45 o 
  -3   6  12      134.77      143.23      6.09 o 
  -2   6  12       17.30       14.04      2.89 o 
 -20   1  13        3.11        2.26      2.47 o 
 -19   1  13        3.13        4.66      3.46 o 
 -18   1  13      126.90      121.62      5.54 o 
 -17   1  13        6.41        7.54      2.48 o 
 -16   1  13       24.68       22.02      2.73 o 
 -15   1  13       26.52       22.24      2.30 o 
 -14   1  13      178.05      175.70      4.30 o 
 -13   1  13       25.35       24.59      1.94 o 
 -12   1  13        1.42        1.54      1.21 o 
 -11   1  13     1004.94      972.42     10.30 o 
 -10   1  13      201.91      189.73      3.16 o 
  -9   1  13      602.42      593.22      6.07 o 
  -8   1  13       90.40       79.98      2.15 o 
  -7   1  13      173.87      162.14      2.98 o 
  -6   1  13      289.78      273.34      5.89 o 
  -5   1  13      505.21      486.63      6.57 o 
  -4   1  13      283.89      271.75      4.51 o 
  -3   1  13        0.06       -0.81      0.86 o 
  -2   1  13      775.71      742.91      9.20 o 
  -1   1  13       38.83       40.12      2.13 o 
   0   1  13     2893.55     2818.08     25.54 o 
   1   1  13      264.04      257.68      4.77 o 
   2   1  13        7.61       11.22      1.51 o 
   3   1  13       41.15       45.22      2.43 o 
   4   1  13      483.17      488.80      7.57 o 
   5   1  13       46.99       50.42      3.09 o 
   6   1  13      172.87      169.49      4.90 o 
   7   1  13       93.82       87.23      5.12 o 
   8   1  13      125.21      132.18      4.96 o 
   9   1  13        2.79        3.19      2.39 o 
 -19   2  13      106.38      116.41      5.42 o 
 -18   2  13       28.13       23.29      2.97 o 
 -17   2  13       26.70       22.21      5.96 o 
 -16   2  13       26.58       24.47      2.83 o 
 -15   2  13       66.82       68.95      4.77 o 
 -14   2  13       18.83       14.19      2.02 o 
 -13   2  13      278.61      251.45      5.07 o 
 -12   2  13      336.76      322.16      6.06 o 
 -11   2  13      333.42      317.79      5.49 o 
 -10   2  13        0.03        1.40      0.98 o 
  -9   2  13       17.36       12.51      1.43 o 
  -8   2  13     1643.09     1648.43     22.35 o 
  -7   2  13     1494.89     1463.36     17.06 o 
  -6   2  13     1493.47     1458.89     17.07 o 
  -5   2  13     2298.22     2280.54     23.54 o 
  -4   2  13       23.91       19.59      1.60 o 
  -3   2  13        0.21       -0.45      1.09 o 
  -2   2  13      890.04      862.76     10.24 o 
  -1   2  13      175.50      182.06      3.75 o 
   0   2  13      457.87      437.78      6.77 o 
   1   2  13       10.44        8.80      1.48 o 
   2   2  13      137.38      134.33      3.60 o 
   3   2  13      636.19      646.36      9.33 o 
   4   2  13       79.50       77.20      4.15 o 
   5   2  13       22.07       25.91      3.38 o 
   6   2  13      125.90      127.20      6.14 o 
   7   2  13      213.73      194.02      6.46 o 
   8   2  13       13.90       12.31      3.17 o 
   9   2  13      271.40      279.11      8.52 o 
 -18   3  13        7.90        3.39      2.28 o 
 -17   3  13       66.44       54.63      3.87 o 
 -16   3  13       24.37       27.80      2.90 o 
 -15   3  13      147.58      156.31      4.39 o 
 -14   3  13      133.25      141.62      3.85 o 
 -13   3  13      490.62      500.62      7.62 o 
 -12   3  13       14.95       13.89      1.75 o 
 -11   3  13      727.76      710.70     10.69 o 
 -10   3  13      399.54      384.58      6.34 o 
  -9   3  13       82.64       78.79      2.93 o 
  -8   3  13      168.36      159.53      4.15 o 
  -7   3  13       85.93       83.82      7.19 o 
  -6   3  13      375.52      384.74      7.99 o 
  -5   3  13       78.00       81.86      4.87 o 
  -4   3  13      226.76      237.35      5.49 o 
  -3   3  13     1251.38     1237.71     16.90 o 
  -2   3  13      998.67      996.42     16.10 o 
  -1   3  13       53.61       41.62      3.06 o 
   0   3  13        3.44       -1.35      2.65 o 
   1   3  13      445.80      441.65     13.87 o 
   2   3  13       38.97       34.98      3.12 o 
   3   3  13       20.13       21.60      3.32 o 
   4   3  13        4.74        3.61      2.08 o 
   5   3  13      217.47      219.17      6.99 o 
   6   3  13        0.07        1.38      2.12 o 
   7   3  13        9.04        5.56      2.70 o 
   8   3  13       93.76       98.88      6.86 o 
 -16   4  13        9.44       12.42      2.67 o 
 -15   4  13        1.76        6.05      1.93 o 
 -14   4  13       38.08       40.13      2.96 o 
 -13   4  13        6.21        7.36      3.08 o 
 -12   4  13      255.18      270.60     11.56 o 
 -11   4  13      110.06      114.37      3.58 o 
 -10   4  13        0.04        0.26      1.19 o 
  -9   4  13       31.02       26.26      1.97 o 
  -8   4  13       94.82       86.29      5.59 o 
  -7   4  13        1.31        1.13      1.73 o 
  -6   4  13      122.61      122.58      4.64 o 
  -5   4  13       62.15       63.90      3.83 o 
  -4   4  13      171.98      178.52      5.51 o 
  -3   4  13      124.20      127.23      4.82 o 
  -2   4  13       76.39       74.33      4.10 o 
  -1   4  13        9.54       12.05      2.29 o 
   0   4  13       15.02       11.93      2.41 o 
   1   4  13       15.73       15.90      2.44 o 
   2   4  13       68.87       58.79      5.52 o 
   3   4  13       53.11       58.64      4.15 o 
   4   4  13       49.12       51.63      4.09 o 
   5   4  13       19.66       17.15      3.08 o 
   6   4  13        3.41        0.13      2.35 o 
 -13   5  13      285.02      335.48      7.11 o 
 -12   5  13        1.94        3.33      1.48 o 
 -11   5  13       26.95       31.41      2.28 o 
 -10   5  13        4.79        4.52      1.38 o 
  -9   5  13        0.65       -0.54      1.82 o 
  -8   5  13        0.28        3.95      2.10 o 
  -7   5  13       49.46       49.12      3.42 o 
  -6   5  13        0.06       -1.35      2.59 o 
  -5   5  13        5.32        6.68      2.15 o 
  -4   5  13       38.94       34.72      4.15 o 
  -3   5  13       34.17       33.01      5.73 o 
  -2   5  13       57.12       51.77      3.64 o 
  -1   5  13       19.19       15.72      3.08 o 
   0   5  13        8.22        8.35      2.49 o 
   1   5  13       56.32       61.55      4.13 o 
   2   5  13       30.61       31.22      3.52 o 
   3   5  13       24.55       21.27      3.20 o 
 -20   0  14        5.42        7.40      3.27 o 
 -19   0  14      264.44      269.43     10.26 o 
 -18   0  14       24.46       19.62      3.93 o 
 -17   0  14      132.34      140.79      7.13 o 
 -16   0  14      127.05      117.61      6.34 o 
 -15   0  14       25.27       27.41      3.90 o 
 -14   0  14     1836.13     1848.12     48.70 o 
 -13   0  14      615.29      611.99      9.97 o 
 -12   0  14     2230.06     2193.56     27.58 o 
 -11   0  14      984.22      924.83     13.10 o 
 -10   0  14     1028.97     1013.50     16.28 o 
  -9   0  14      767.64      736.02     12.45 o 
  -8   0  14      161.45      151.54      4.20 o 
  -7   0  14      356.54      344.88      5.10 o 
  -6   0  14      317.19      299.35      5.22 o 
  -5   0  14       99.49       81.95      4.33 o 
  -4   0  14       37.24       40.92      3.71 o 
  -3   0  14     1535.23     1379.92     16.42 o 
  -2   0  14      806.08      769.26     10.34 o 
  -1   0  14      104.46       88.74      4.04 o 
   0   0  14      579.70      613.36     16.93 o 
   1   0  14      941.95      951.60     16.70 o 
   2   0  14      140.42      144.94      5.23 o 
   3   0  14      260.01      268.06      7.34 o 
   4   0  14      545.20      536.39     11.52 o 
   5   0  14      256.09      259.65      7.54 o 
   6   0  14        0.05       -3.24      1.70 o 
   7   0  14      141.95      142.10      5.99 o 
   8   0  14        0.95       -2.83      3.31 o 
   9   0  14      916.24      913.77     23.26 o 
 -20   1  14      101.34      107.04      5.68 o 
 -19   1  14       59.08       70.35      5.38 o 
 -18   1  14        5.14        9.55      2.66 o 
 -17   1  14       97.85      101.89      5.03 o 
 -16   1  14      263.65      256.73      6.21 o 
 -15   1  14        1.44        2.26      1.38 o 
 -14   1  14       43.41       43.81      2.52 o 
 -13   1  14      157.31      161.31      4.04 o 
 -12   1  14        9.31       10.21      1.38 o 
 -11   1  14      168.19      169.43      3.34 o 
 -10   1  14      949.63      923.73      9.82 o 
  -9   1  14     1672.05     1597.43     15.84 o 
  -8   1  14     1426.46     1356.37     13.71 o 
  -7   1  14       82.04       83.32      2.73 o 
  -6   1  14       48.65       56.02      2.35 o 
  -5   1  14      316.09      318.83      5.11 o 
  -4   1  14        2.59        1.16      1.11 o 
  -3   1  14       65.24       46.71      1.97 o 
  -2   1  14       20.25       25.79      1.66 o 
  -1   1  14     1127.18     1132.83     13.10 o 
   0   1  14       12.21       16.46      1.63 o 
   1   1  14       12.06        7.73      1.39 o 
   2   1  14       56.63       49.18      2.66 o 
   3   1  14      128.85      122.17      3.88 o 
   4   1  14      112.78      120.99      4.12 o 
   5   1  14        8.61        6.30      1.94 o 
   6   1  14     1088.50     1090.13     17.74 o 
   7   1  14      210.23      197.09     12.61 o 
   8   1  14        3.28        6.62      2.16 o 
   9   1  14        0.02       -4.19      3.82 o 
 -19   2  14        0.86       -0.38      2.14 o 
 -18   2  14        6.55        6.94      2.47 o 
 -17   2  14       55.38       52.50      6.81 o 
 -16   2  14       66.77       61.01      7.20 o 
 -15   2  14        5.33        6.70      1.82 o 
 -14   2  14        0.66       -0.12      1.42 o 
 -13   2  14      149.80      138.71      3.82 o 
 -12   2  14       22.94       20.20      1.81 o 
 -11   2  14      159.87      152.94      3.77 o 
 -10   2  14       27.25       31.86      2.03 o 
  -9   2  14      288.78      303.96      5.37 o 
  -8   2  14      626.38      616.41      9.59 o 
  -7   2  14     1271.22     1227.51     14.88 o 
  -6   2  14      599.80      590.58      8.44 o 
  -5   2  14      190.04      168.33      3.85 o 
  -4   2  14      428.95      427.09      6.10 o 
  -3   2  14     1208.97     1245.77     13.96 o 
  -2   2  14      999.08      996.44     11.68 o 
  -1   2  14       27.55       31.37      2.02 o 
   0   2  14        9.25        8.69      1.52 o 
   1   2  14      311.71      302.27      5.56 o 
   2   2  14       44.25       41.69      2.39 o 
   3   2  14      167.96      168.93      5.72 o 
   4   2  14       24.29       19.71      2.72 o 
   5   2  14        0.05        2.90      1.89 o 
   6   2  14       52.32       51.31      3.97 o 
   7   2  14        3.46        0.17      2.35 o 
   8   2  14        0.10       -1.75      2.48 o 
 -18   3  14        0.75       -3.56      2.50 o 
 -17   3  14       10.61        4.30      2.10 o 
 -16   3  14        7.83        7.55      1.81 o 
 -15   3  14        6.85        6.08      1.67 o 
 -14   3  14       52.88       52.80      2.68 o 
 -13   3  14        4.41        3.84      1.44 o 
 -12   3  14        6.41        7.82      2.28 o 
 -11   3  14      181.59      192.93      4.48 o 
 -10   3  14        1.23        0.62      1.27 o 
  -9   3  14        9.36        5.87      1.32 o 
  -8   3  14      475.38      496.28     12.09 o 
  -7   3  14       17.80       15.49      2.22 o 
  -6   3  14      621.82      635.63     11.46 o 
  -5   3  14      547.61      543.51      9.10 o 
  -4   3  14      228.15      230.82      5.54 o 
  -3   3  14       95.28      102.09      4.44 o 
  -2   3  14      129.43      136.08      5.01 o 
  -1   3  14        6.98        5.46      2.00 o 
   0   3  14       29.53       27.69      2.80 o 
   1   3  14       67.89       60.38      3.83 o 
   2   3  14       15.48       13.08      2.63 o 
   3   3  14        0.05        0.94      1.84 o 
   4   3  14      192.58      175.88      6.33 o 
   5   3  14       13.54       10.61      2.72 o 
   6   3  14       93.76       96.91      6.12 o 
   7   3  14        2.21        3.18      4.18 o 
 -16   4  14      502.26      554.35     12.87 o 
 -15   4  14        0.29       -1.20      1.57 o 
 -14   4  14      523.48      566.33      9.95 o 
 -13   4  14       89.27       89.60      3.81 o 
 -12   4  14       21.75       26.00      2.93 o 
 -11   4  14      117.31      116.74      4.63 o 
 -10   4  14        7.42        5.96      1.56 o 
  -9   4  14       71.07       77.93      4.82 o 
  -8   4  14        9.97        7.58      2.05 o 
  -7   4  14       34.03       33.27      3.02 o 
  -6   4  14      311.49      314.02      7.48 o 
  -5   4  14       96.52       94.99      4.42 o 
  -4   4  14        0.13       -2.36      1.65 o 
  -3   4  14        3.75        3.90      1.98 o 
  -2   4  14      291.38      297.82      7.54 o 
  -1   4  14       44.85       41.93      3.38 o 
   0   4  14       20.81       17.82      2.62 o 
   1   4  14       13.66       10.81      2.62 o 
   2   4  14        0.07        1.67      2.02 o 
   3   4  14       23.79       25.29      3.16 o 
   4   4  14      220.47      219.02      7.29 o 
   5   4  14       43.69       47.61      4.18 o 
 -13   5  14        2.85        2.68      1.52 o 
 -12   5  14       48.37       46.56      2.92 o 
 -11   5  14      311.06      350.06      6.79 o 
 -10   5  14        4.19        6.36      2.17 o 
  -9   5  14      279.46      300.82      6.89 o 
  -8   5  14      439.28      489.83     10.26 o 
  -7   5  14       40.90       35.16      3.23 o 
  -6   5  14        3.38        2.26      2.78 o 
  -5   5  14      173.09      179.80      5.94 o 
  -4   5  14       68.32       82.40      4.61 o 
  -3   5  14       27.67       18.92      2.80 o 
  -2   5  14       40.69       39.25      3.43 o 
  -1   5  14      211.57      208.46      7.18 o 
   0   5  14       40.62       43.57      3.66 o 
   1   5  14       29.59       29.58      3.78 o 
   2   5  14        2.17        2.82      2.43 o 
 -20   1  15        5.23        4.44      3.43 o 
 -19   1  15        3.86        3.23      2.31 o 
 -18   1  15        0.42        5.45      2.50 o 
 -17   1  15      318.01      331.95     15.68 o 
 -16   1  15        3.17        4.22      2.45 o 
 -15   1  15      229.71      226.78      5.08 o 
 -14   1  15      837.45      832.38     14.41 o 
 -13   1  15      314.54      313.22      6.53 o 
 -12   1  15        0.05       -0.22      1.20 o 
 -11   1  15      358.53      352.22      8.13 o 
 -10   1  15     1922.11     1890.88     24.74 o 
  -9   1  15       45.07       43.20      2.17 o 
  -8   1  15      709.91      681.66      8.02 o 
  -7   1  15        0.61       -1.15      1.18 o 
  -6   1  15      488.95      474.58      6.77 o 
  -5   1  15       69.13       66.31      2.59 o 
  -4   1  15      109.48       72.03      2.45 o 
  -3   1  15      206.45      201.27      3.94 o 
  -2   1  15      839.45      804.15     10.04 o 
  -1   1  15       53.92       58.74      2.48 o 
   0   1  15      297.90      318.57      5.52 o 
   1   1  15      344.01      349.03      6.48 o 
   2   1  15       47.14       50.77      2.63 o 
   3   1  15       13.96       13.97      2.03 o 
   4   1  15      315.26      311.34      6.74 o 
   5   1  15        0.15       -0.29      1.76 o 
   6   1  15      142.97      142.06      6.15 o 
   7   1  15        8.33       11.26      2.37 o 
   8   1  15      362.79      382.07      8.79 o 
 -19   2  15       68.25       64.71      4.36 o 
 -18   2  15        2.46        2.91      2.06 o 
 -17   2  15      111.64      112.57      5.01 o 
 -16   2  15      220.09      225.20      6.78 o 
 -15   2  15      161.15      151.23      5.36 o 
 -14   2  15       30.07       30.00      2.51 o 
 -13   2  15       98.69       93.34      3.29 o 
 -12   2  15       74.56       76.87      3.00 o 
 -11   2  15      369.50      359.16      6.05 o 
 -10   2  15      136.46      143.75      3.77 o 
  -9   2  15      343.90      337.65      6.62 o 
  -8   2  15      286.13      281.35      9.03 o 
  -7   2  15      499.76      478.07      7.35 o 
  -6   2  15       64.99       54.47      2.36 o 
  -5   2  15      325.47      322.04      5.16 o 
  -4   2  15      956.67      966.17     11.39 o 
  -3   2  15      181.61      179.37      4.11 o 
  -2   2  15      686.25      669.33      9.35 o 
  -1   2  15       65.17       50.71      2.50 o 
   0   2  15       19.26       18.13      1.81 o 
   1   2  15      127.45      113.65      3.51 o 
   2   2  15       16.95       14.89      1.84 o 
   3   2  15      818.22      869.98     13.40 o 
   4   2  15      132.63      137.58      5.43 o 
   5   2  15      161.67      165.23      6.82 o 
   6   2  15      205.41      204.31      8.37 o 
   7   2  15      222.60      225.52     11.71 o 
 -18   3  15        7.24        4.97      2.25 o 
 -17   3  15       80.71       96.26      4.60 o 
 -16   3  15       72.40       79.07      3.70 o 
 -15   3  15       79.07       88.57      3.73 o 
 -14   3  15      241.61      246.25      5.16 o 
 -13   3  15       50.68       47.88      2.52 o 
 -12   3  15      177.61      175.93      4.05 o 
 -11   3  15      269.40      291.07      5.63 o 
 -10   3  15       57.52       56.30      2.68 o 
  -9   3  15      356.83      368.78      8.23 o 
  -8   3  15        4.18        2.52      1.94 o 
  -7   3  15      695.57      717.26     12.72 o 
  -6   3  15      225.86      237.61      6.40 o 
  -5   3  15      556.83      555.78     10.70 o 
  -4   3  15      505.81      515.47     10.23 o 
  -3   3  15      177.21      174.56      5.65 o 
  -2   3  15        5.18        3.12      1.81 o 
  -1   3  15       34.52       33.67      5.57 o 
   0   3  15      270.50      279.30      7.42 o 
   1   3  15      862.71      840.06     20.48 o 
   2   3  15       36.75       39.54      3.57 o 
   3   3  15       39.99       32.25      4.99 o 
   4   3  15        0.68       -0.58      2.02 o 
   5   3  15       81.18       89.58      6.01 o 
   6   3  15        2.22        1.06      2.68 o 
 -16   4  15        9.28        8.30      2.12 o 
 -15   4  15       58.41       50.25      5.06 o 
 -14   4  15       32.50       38.24      3.00 o 
 -13   4  15        0.03        0.97      1.85 o 
 -12   4  15      123.61      129.24      4.32 o 
 -11   4  15       53.06       60.80      3.57 o 
 -10   4  15        2.43        3.92      1.88 o 
  -9   4  15       19.58       11.23      3.81 o 
  -8   4  15      649.05      657.75     12.32 o 
  -7   4  15       82.11       93.40      6.98 o 
  -6   4  15        8.39        3.42      2.01 o 
  -5   4  15        8.24        6.94      2.15 o 
  -4   4  15      194.63      202.64      6.20 o 
  -3   4  15        6.60        4.22      2.13 o 
  -2   4  15       71.31       86.56      4.53 o 
  -1   4  15       15.39       10.89      2.54 o 
   0   4  15       62.08       54.15      3.97 o 
   1   4  15        0.12        0.48      2.10 o 
   2   4  15      115.32      110.45      6.82 o 
   3   4  15        2.64       -0.01      2.37 o 
   4   4  15       72.07       61.26      4.63 o 
 -12   5  15        0.39       -1.25      1.25 o 
 -11   5  15       22.50       23.08      2.78 o 
 -10   5  15        4.76        4.35      2.23 o 
  -9   5  15       47.33       51.00      3.36 o 
  -8   5  15       24.51       30.28      3.20 o 
  -7   5  15        0.31       -1.81      2.11 o 
  -6   5  15      205.81      218.42      7.19 o 
  -5   5  15        3.74       -0.94      2.17 o 
  -4   5  15        0.09       -0.08      2.24 o 
  -3   5  15        0.10       -2.23      2.15 o 
  -2   5  15        0.04        0.81      2.20 o 
  -1   5  15        3.03       -0.97      2.30 o 
   0   5  15        9.46        9.81      2.74 o 
 -20   0  16      130.88      153.30     14.81 o 
 -19   0  16      157.94      162.93     12.67 o 
 -18   0  16       15.54       25.26      4.21 o 
 -17   0  16      740.46      756.40     37.86 o 
 -16   0  16      229.25      216.75      8.48 o 
 -15   0  16      219.80      233.81     12.78 o 
 -14   0  16      530.68      529.02     29.53 o 
 -13   0  16     4435.48     4505.82     84.77 o 
 -12   0  16      474.70      481.86     12.29 o 
 -11   0  16     2931.98     2943.10    117.31 o 
 -10   0  16      113.94      106.82      4.00 o 
  -9   0  16      424.42      440.87      7.96 o 
  -8   0  16       26.51       18.60      1.83 o 
  -7   0  16        0.94       -1.51      1.49 o 
  -6   0  16      123.12      106.76      3.84 o 
  -5   0  16     1375.82     1182.97     19.91 o 
  -4   0  16       15.62       16.61      2.41 o 
  -3   0  16      589.95      617.77     21.80 o 
  -2   0  16      402.04      384.24     16.12 o 
  -1   0  16       26.11       28.16      4.14 o 
   0   0  16       54.19       60.49      5.40 o 
   1   0  16      968.93      957.35     22.63 o 
   2   0  16      312.16      330.44     11.45 o 
   3   0  16       21.46       21.39      4.20 o 
   4   0  16      305.13      291.78     10.93 o 
   5   0  16      460.49      468.80     14.51 o 
   6   0  16      302.28      292.18     11.18 o 
   7   0  16       57.26       52.42      5.74 o 
 -20   1  16       79.12       90.40      6.68 o 
 -19   1  16       72.06       76.66      7.23 o 
 -18   1  16      184.73      191.62      8.60 o 
 -17   1  16       21.73       14.67      5.53 o 
 -16   1  16     1089.45     1094.94     27.88 o 
 -15   1  16        5.91        6.47      1.80 o 
 -14   1  16       51.65       48.63      3.85 o 
 -13   1  16       32.32       29.28      2.47 o 
 -12   1  16      756.45      747.56     10.48 o 
 -11   1  16       49.80       45.75      2.86 o 
 -10   1  16      460.32      445.09      8.07 o 
  -9   1  16       80.65       74.41      2.77 o 
  -8   1  16      624.17      586.12      8.07 o 
  -7   1  16       61.98       51.23      2.42 o 
  -6   1  16       17.79       17.49      1.73 o 
  -5   1  16      916.10      855.48     10.58 o 
  -4   1  16      235.70      257.25      4.60 o 
  -3   1  16        2.71        1.27      1.21 o 
  -2   1  16        3.52        0.84      1.18 o 
  -1   1  16      125.12      135.27      3.61 o 
   0   1  16       20.82       22.44      2.08 o 
   1   1  16       22.89       24.11      3.10 o 
   2   1  16      211.05      201.83      5.21 o 
   3   1  16      584.04      573.45      9.81 o 
   4   1  16       89.17       84.11      3.80 o 
   5   1  16       29.85       27.51      3.30 o 
   6   1  16       20.80       22.37      2.78 o 
   7   1  16      274.04      287.64      8.40 o 
 -19   2  16        1.12       -1.36      2.33 o 
 -18   2  16       28.23       24.13      3.00 o 
 -17   2  16        0.83        1.03      2.98 o 
 -16   2  16       22.11       18.22      2.31 o 
 -15   2  16        0.12       -0.17      1.71 o 
 -14   2  16      106.64      110.71      4.06 o 
 -13   2  16        5.99        3.25      1.50 o 
 -12   2  16        3.41        0.40      1.24 o 
 -11   2  16        5.03        3.49      2.05 o 
 -10   2  16       20.59       18.15      2.34 o 
  -9   2  16        8.36        6.29      1.30 o 
  -8   2  16       13.80       12.28      1.79 o 
  -7   2  16       11.82        8.98      1.48 o 
  -6   2  16       24.46       21.96      1.78 o 
  -5   2  16        2.55        2.31      1.32 o 
  -4   2  16      508.24      511.61      7.73 o 
  -3   2  16       28.54       23.39      1.95 o 
  -2   2  16       66.40       62.27      2.83 o 
  -1   2  16       52.10       48.32      2.53 o 
   0   2  16      195.26      169.09      4.27 o 
   1   2  16      151.70      147.44      4.09 o 
   2   2  16      157.05      164.33      4.76 o 
   3   2  16       26.47       25.23      4.03 o 
   4   2  16      349.47      365.54     11.36 o 
   5   2  16       31.53       30.84      4.26 o 
   6   2  16        0.42        1.07      2.57 o 
 -17   3  16       61.24       60.24      3.51 o 
 -16   3  16      109.88      116.13      5.58 o 
 -15   3  16        6.43        4.30      1.72 o 
 -14   3  16       37.69       45.38      3.39 o 
 -13   3  16        0.12       -2.04      1.23 o 
 -12   3  16        5.47        5.60      1.43 o 
 -11   3  16       15.99       14.15      2.11 o 
 -10   3  16        0.04       -0.59      1.62 o 
  -9   3  16        2.19        4.89      1.94 o 
  -8   3  16       29.63       33.90      2.97 o 
  -7   3  16      304.78      310.64      7.60 o 
  -6   3  16      260.15      255.50      6.88 o 
  -5   3  16       91.04       86.90      4.44 o 
  -4   3  16       46.44       44.92      3.36 o 
  -3   3  16        2.58        1.36      1.92 o 
  -2   3  16       81.64       73.92      4.16 o 
  -1   3  16      100.81      104.99      4.90 o 
   0   3  16      147.78      160.70      6.11 o 
   1   3  16       15.04       14.30      2.61 o 
   2   3  16      237.74      239.66      7.57 o 
   3   3  16        0.26       -2.32      1.97 o 
   4   3  16        7.04       10.61      3.15 o 
   5   3  16        1.63        0.79      2.78 o 
 -15   4  16       50.59       49.31      5.53 o 
 -14   4  16      326.60      362.33      7.70 o 
 -13   4  16      136.08      150.78      4.85 o 
 -12   4  16      197.18      212.72      5.14 o 
 -11   4  16      149.05      182.65      5.54 o 
 -10   4  16      675.05      749.42     12.20 o 
  -9   4  16      444.52      467.93     10.06 o 
  -8   4  16        6.72        5.47      2.24 o 
  -7   4  16       75.83       68.35      4.17 o 
  -6   4  16       99.79      106.78      5.05 o 
  -5   4  16        0.07       -0.75      1.97 o 
  -4   4  16       33.16       35.23      3.31 o 
  -3   4  16      253.22      274.76      7.52 o 
  -2   4  16      160.20      157.46      6.74 o 
  -1   4  16       16.03       18.94      2.98 o 
   0   4  16       78.28       78.39      4.83 o 
   1   4  16       53.05       53.95      4.83 o 
   2   4  16       71.24       72.57      4.79 o 
   3   4  16       57.50       50.85      4.23 o 
 -11   5  16      573.37      653.77     11.55 o 
 -10   5  16       59.05       62.08      3.84 o 
  -9   5  16        1.43       -1.65      2.12 o 
  -8   5  16       45.12       43.91      4.00 o 
  -7   5  16      247.28      281.17     13.05 o 
  -6   5  16       23.55       22.06      5.43 o 
  -5   5  16      148.26      165.38      6.81 o 
  -4   5  16       69.32       68.37      4.40 o 
  -3   5  16       59.26       59.75      6.69 o 
  -2   5  16       16.42       13.26      2.87 o 
  -1   5  16      170.57      197.12      9.30 o 
 -19   1  17       19.47       23.65      4.38 o 
 -18   1  17      120.12      133.23     10.87 o 
 -17   1  17       98.70       96.10     12.28 o 
 -16   1  17      503.43      489.82     15.02 o 
 -15   1  17      157.78      157.34      5.01 o 
 -14   1  17      569.80      584.01     18.99 o 
 -13   1  17      164.06      164.23      4.83 o 
 -12   1  17        9.62        9.37      2.71 o 
 -11   1  17       31.77       28.13      2.56 o 
 -10   1  17      164.95      166.19      4.26 o 
  -9   1  17      187.72      182.78      5.15 o 
  -8   1  17      124.81      108.75      3.71 o 
  -7   1  17      216.41      198.90      4.27 o 
  -6   1  17      309.89      292.92      5.68 o 
  -5   1  17       23.85       16.89      1.86 o 
  -4   1  17      155.41      153.69      3.75 o 
  -3   1  17       98.90       70.68      2.79 o 
  -2   1  17      728.60      731.75     15.88 o 
  -1   1  17      147.48      140.31      4.62 o 
   0   1  17       86.99       87.76      3.89 o 
   1   1  17       63.77       64.84      3.37 o 
   2   1  17      153.51      157.33      4.80 o 
   3   1  17       25.17       33.25      2.81 o 
   4   1  17       22.69       22.08      2.55 o 
   5   1  17        6.74        5.39      1.81 o 
   6   1  17        8.45        5.73      2.82 o 
 -19   2  17      873.44      908.72     47.15 o 
 -18   2  17       40.62       49.74      3.96 o 
 -17   2  17      322.59      343.99      7.68 o 
 -16   2  17       85.06       88.17      3.95 o 
 -15   2  17      141.03      141.54      4.88 o 
 -14   2  17       30.20       26.09      2.48 o 
 -13   2  17        0.60       -0.96      2.29 o 
 -12   2  17       65.90       72.44      4.04 o 
 -11   2  17      347.64      353.57      8.15 o 
 -10   2  17       16.04       12.83      1.65 o 
  -9   2  17      114.78      121.05      4.85 o 
  -8   2  17      145.34      137.00      3.63 o 
  -7   2  17      415.69      416.22      6.74 o 
  -6   2  17        1.16       -0.79      1.32 o 
  -5   2  17      522.21      521.07      7.95 o 
  -4   2  17       58.98       65.22      2.85 o 
  -3   2  17        2.95        2.27      1.39 o 
  -2   2  17      274.49      277.86      5.48 o 
  -1   2  17      724.25      733.11     10.45 o 
   0   2  17      217.11      244.05      5.26 o 
   1   2  17        2.48        1.05      1.61 o 
   2   2  17        3.93        4.06      1.71 o 
   3   2  17      138.89      142.83      5.24 o 
   4   2  17      359.13      392.42     11.97 o 
   5   2  17       28.93       27.98      4.05 o 
 -17   3  17      309.48      331.34      7.34 o 
 -16   3  17      147.72      164.38      5.00 o 
 -15   3  17       41.49       46.17      3.08 o 
 -14   3  17      130.26      155.41      4.21 o 
 -13   3  17      277.97      312.67      5.86 o 
 -12   3  17        0.38       -0.17      1.46 o 
 -11   3  17      142.68      141.61      4.76 o 
 -10   3  17      229.24      233.24      5.91 o 
  -9   3  17        9.97       13.25      2.44 o 
  -8   3  17       59.61       63.35      3.87 o 
  -7   3  17      430.56      450.29      9.65 o 
  -6   3  17      173.93      168.40      5.78 o 
  -5   3  17       42.71       39.46      3.36 o 
  -4   3  17       15.70       18.81      3.04 o 
  -3   3  17      344.24      372.53      8.82 o 
  -2   3  17       42.81       34.71      3.34 o 
  -1   3  17      236.12      252.50      7.30 o 
   0   3  17       62.79       55.26      4.14 o 
   1   3  17      876.39      950.22     27.71 o 
   2   3  17        3.72        0.86      2.22 o 
   3   3  17       16.65       22.64      3.78 o 
   4   3  17      270.83      264.79     10.05 o 
 -15   4  17       79.27       87.09      6.51 o 
 -14   4  17       83.16      102.76      4.42 o 
 -13   4  17        1.35        0.29      2.18 o 
 -12   4  17        0.43       -2.61      1.97 o 
 -11   4  17      112.75      119.37      4.90 o 
 -10   4  17        6.54        1.59      3.42 o 
  -9   4  17        3.23        1.53      2.27 o 
  -8   4  17        1.56       -2.72      1.98 o 
  -7   4  17      266.63      257.65      8.46 o 
  -6   4  17       23.75       23.89      3.04 o 
  -5   4  17        0.02       -0.20      2.13 o 
  -4   4  17      204.80      230.36      7.10 o 
  -3   4  17        5.32        5.21      2.35 o 
  -2   4  17       87.72       89.66      5.16 o 
  -1   4  17        9.55        5.48      2.58 o 
   0   4  17      145.38      152.28      6.31 o 
   1   4  17        4.35        2.73      2.52 o 
 -10   5  17      180.58      194.36      6.01 o 
  -9   5  17        6.05        1.73      2.49 o 
  -8   5  17        3.13       -2.09      2.25 o 
  -7   5  17      117.96      131.01      7.77 o 
  -6   5  17       18.29       12.01      2.78 o 
  -5   5  17        4.09        7.72      2.66 o 
  -4   5  17        2.86        2.84      2.46 o 
  -3   5  17       13.11        5.71      2.64 o 
 -19   0  18        1.87       -3.11      4.40 o 
 -18   0  18       13.75        7.42      5.34 o 
 -17   0  18       29.85       24.27      6.28 o 
 -16   0  18      429.22      414.77     18.38 o 
 -15   0  18       11.58        8.24      5.22 o 
 -14   0  18       75.12       62.09      7.72 o 
 -13   0  18      380.96      375.60     16.39 o 
 -12   0  18     1056.62     1028.89     33.01 o 
 -11   0  18       25.02       12.81      5.16 o 
 -10   0  18      102.08       83.55      7.82 o 
  -9   0  18      459.66      421.36     12.85 o 
  -8   0  18      238.43      207.52      8.83 o 
  -7   0  18     1482.26     1335.27     40.24 o 
  -6   0  18      244.51      143.55      9.76 o 
  -5   0  18      687.32      645.80     22.99 o 
  -4   0  18      105.07       66.42      7.46 o 
  -3   0  18      345.78      319.11     15.08 o 
  -2   0  18       58.14       59.48      5.52 o 
  -1   0  18      156.66      156.23     16.44 o 
   0   0  18       77.09       62.18      5.73 o 
   1   0  18      657.94      651.53     17.83 o 
   2   0  18      131.11      137.60      9.28 o 
   3   0  18       11.62       15.25      4.16 o 
   4   0  18        0.09        1.02      3.18 o 
   5   0  18       93.08       78.59      6.53 o 
 -19   1  18      255.25      244.40     23.69 o 
 -18   1  18        4.11        1.96      3.36 o 
 -17   1  18       28.55       21.19      4.10 o 
 -16   1  18       75.20       71.19     14.80 o 
 -15   1  18      696.15      703.85     42.32 o 
 -14   1  18       25.59       26.50      3.13 o 
 -13   1  18        4.85        2.48      3.02 o 
 -12   1  18      123.10      122.71      4.97 o 
 -11   1  18        7.93        6.88      2.39 o 
 -10   1  18       23.15       21.94      2.11 o 
  -9   1  18       49.99       38.55      2.47 o 
  -8   1  18      775.91      728.06     11.73 o 
  -7   1  18       60.64       53.71      2.94 o 
  -6   1  18        2.16        1.95      1.68 o 
  -5   1  18      166.51      189.99      4.77 o 
  -4   1  18      641.51      611.88     13.16 o 
  -3   1  18        5.62        0.50      1.59 o 
  -2   1  18      104.48      101.06      4.07 o 
  -1   1  18      222.34      243.06      6.26 o 
   0   1  18      341.71      348.19      7.76 o 
   1   1  18       33.16       32.07      2.67 o 
   2   1  18       87.27       87.36      4.54 o 
   3   1  18       78.75       73.13      4.32 o 
   4   1  18      111.96      100.44      6.03 o 
   5   1  18       68.27       65.31      4.16 o 
 -18   2  18       40.21       31.42      4.01 o 
 -17   2  18       25.63       20.87      2.56 o 
 -16   2  18       33.97       34.64      3.19 o 
 -15   2  18        9.85        7.25      1.92 o 
 -14   2  18       27.24       25.85      2.46 o 
 -13   2  18       57.16       58.03      3.85 o 
 -12   2  18        0.10       -0.54      2.17 o 
 -11   2  18        0.58       -0.59      1.69 o 
 -10   2  18      182.57      187.40      5.17 o 
  -9   2  18       44.77       47.02      3.41 o 
  -8   2  18       19.41       22.30      1.91 o 
  -7   2  18        7.47       12.10      1.71 o 
  -6   2  18      242.88      245.98      5.07 o 
  -5   2  18        5.77        2.59      1.48 o 
  -4   2  18       33.34       34.91      2.34 o 
  -3   2  18        0.18       -1.88      1.36 o 
  -2   2  18       31.93       32.02      2.37 o 
  -1   2  18        0.00       -2.21      1.39 o 
   0   2  18       99.32      106.15      4.22 o 
   1   2  18      133.50      122.35      4.88 o 
   2   2  18      261.40      279.24      7.44 o 
   3   2  18       65.20       69.27      4.04 o 
   4   2  18        0.23       -1.18      3.28 o 
 -17   3  18       20.58       23.22      2.57 o 
 -16   3  18        3.57        0.95      1.67 o 
 -15   3  18       57.40       70.55      3.57 o 
 -14   3  18       15.36       10.99      1.86 o 
 -13   3  18      102.94      128.13      4.37 o 
 -12   3  18        3.71        2.09      1.61 o 
 -11   3  18        0.20        0.58      1.77 o 
 -10   3  18       19.05       23.05      3.14 o 
  -9   3  18        7.00        6.55      2.27 o 
  -8   3  18       80.56       87.35      4.60 o 
  -7   3  18       13.86       15.17      2.53 o 
  -6   3  18        5.31        6.09      2.21 o 
  -5   3  18      147.86      150.36      5.68 o 
  -4   3  18       46.56       35.46      3.65 o 
  -3   3  18        0.00        1.86      2.13 o 
  -2   3  18       77.91       82.72      4.84 o 
  -1   3  18        2.98        0.05      2.23 o 
   0   3  18        3.45       -2.53      2.65 o 
   1   3  18       71.77       84.12      6.62 o 
   2   3  18       20.66       24.42      3.97 o 
 -14   4  18      193.30      238.17      7.51 o 
 -13   4  18       81.29       90.86      5.11 o 
 -12   4  18       18.37       15.82      2.60 o 
 -11   4  18       35.32       33.30      3.15 o 
 -10   4  18      682.83      770.00     12.74 o 
  -9   4  18      138.37      151.98      6.06 o 
  -8   4  18      209.01      206.52      6.82 o 
  -7   4  18        0.92        1.04      2.36 o 
  -6   4  18      185.53      207.68      6.92 o 
  -5   4  18        0.10        0.31      2.21 o 
  -4   4  18        7.67        6.27      3.62 o 
  -3   4  18       38.08       44.25      4.61 o 
  -2   4  18      433.17      492.24     11.20 o 
  -1   4  18        0.05       -2.82      2.26 o 
   0   4  18      169.89      172.07      6.74 o 
 -19   1  19        8.67        7.20      3.61 o 
 -18   1  19        7.25       10.23      3.74 o 
 -17   1  19        3.90        4.10      3.33 o 
 -16   1  19        0.14       -0.91      7.78 o 
 -15   1  19      349.11      337.86     23.35 o 
 -14   1  19       67.59       67.97      5.45 o 
 -13   1  19        4.22        1.19      2.11 o 
 -12   1  19        3.35        1.33      2.00 o 
 -11   1  19        6.57        4.44      2.15 o 
 -10   1  19      495.39      468.67      7.81 o 
  -9   1  19       94.61       77.71      3.31 o 
  -8   1  19       10.17        6.36      1.90 o 
  -7   1  19        0.80       -0.04      1.59 o 
  -6   1  19      161.34      165.71      4.51 o 
  -5   1  19        0.25        0.75      1.62 o 
  -4   1  19        0.15        0.85      1.51 o 
  -3   1  19       17.67       20.18      3.92 o 
  -2   1  19      143.30      153.49      6.05 o 
  -1   1  19       15.41       10.92      2.72 o 
   0   1  19       51.72       50.37      3.69 o 
   1   1  19      100.00      112.90      5.04 o 
   2   1  19       30.89       26.22      3.16 o 
   3   1  19        3.36        3.51      2.21 o 
   4   1  19        8.67        7.28      2.37 o 
 -18   2  19      790.52      830.56     30.00 o 
 -17   2  19       12.94       11.09      2.26 o 
 -16   2  19      277.68      306.17      7.24 o 
 -15   2  19      118.43      136.80      5.66 o 
 -14   2  19        8.15        8.38      2.53 o 
 -13   2  19       54.17       53.45      3.84 o 
 -12   2  19        3.41        3.83      2.21 o 
 -11   2  19      259.98      275.33      7.53 o 
 -10   2  19      116.12      114.79      5.08 o 
  -9   2  19       24.49       21.39      2.69 o 
  -8   2  19      223.77      238.40      7.84 o 
  -7   2  19      116.26      117.97      4.10 o 
  -6   2  19       78.85       79.20      3.24 o 
  -5   2  19      388.97      414.64      7.13 o 
  -4   2  19      504.98      522.66      8.36 o 
  -3   2  19      321.31      343.23      6.44 o 
  -2   2  19       18.22       13.84      1.95 o 
  -1   2  19      208.98      223.37      6.54 o 
   0   2  19      119.25      121.39      4.97 o 
   1   2  19       73.49       77.25      4.28 o 
   2   2  19       68.92       63.38      3.95 o 
   3   2  19      204.37      210.22      6.36 o 
 -16   3  19       72.38       73.82      5.09 o 
 -15   3  19        5.27        4.31      2.24 o 
 -14   3  19        1.22       -3.05      1.98 o 
 -13   3  19      675.77      783.88     14.28 o 
 -12   3  19      139.78      158.21      5.34 o 
 -11   3  19       70.38       75.17      4.04 o 
 -10   3  19       17.45       20.94      2.55 o 
  -9   3  19      332.23      369.01     10.66 o 
  -8   3  19        3.16        0.58      2.17 o 
  -7   3  19      454.06      504.24     10.83 o 
  -6   3  19      154.22      166.77      6.15 o 
  -5   3  19       38.58       37.46      3.57 o 
  -4   3  19        0.06       -1.05      2.02 o 
  -3   3  19      500.02      534.67     11.55 o 
  -2   3  19      445.13      454.99     10.54 o 
  -1   3  19      157.42      165.22      6.48 o 
   0   3  19       46.34       37.61      4.90 o 
   1   3  19      131.40      122.80      7.14 o 
 -13   4  19        5.37        4.19      2.60 o 
 -12   4  19      107.96      132.00      8.03 o 
 -11   4  19        1.34       -1.34      2.03 o 
 -10   4  19       13.86       14.14      2.55 o 
  -9   4  19        4.16        2.46      2.37 o 
  -8   4  19        3.55        0.62      2.29 o 
  -7   4  19        0.33        1.12      2.26 o 
  -6   4  19       51.02       54.35      4.12 o 
  -5   4  19       11.21       12.78      2.82 o 
  -4   4  19      170.33      188.20      6.89 o 
  -3   4  19      427.42      513.58     11.74 o 
  -2   4  19      119.82      140.12      6.31 o 
 -19   0  20       10.73        5.37      5.04 o 
 -18   0  20       45.62       43.05      7.74 o 
 -17   0  20      165.77      164.36     11.83 o 
 -16   0  20       63.54       57.18      7.79 o 
 -15   0  20       48.13       40.08      6.80 o 
 -14   0  20        1.05       -1.31      4.01 o 
 -13   0  20       95.01       94.90      9.11 o 
 -12   0  20       33.79       31.37      6.10 o 
 -11   0  20      419.43      418.90     17.67 o 
 -10   0  20      256.99      240.16     12.76 o 
  -9   0  20      232.42      237.86     12.72 o 
  -8   0  20       29.56       25.85      5.80 o 
  -7   0  20      308.50      273.88     13.84 o 
  -6   0  20       92.71       82.62      8.23 o 
  -5   0  20       34.79       43.59      6.72 o 
  -4   0  20      175.84      173.24     11.46 o 
  -3   0  20      504.78      487.34     14.66 o 
  -2   0  20      815.83      860.04     23.14 o 
  -1   0  20      132.63      102.16     11.49 o 
   0   0  20       89.75      101.97      7.46 o 
   1   0  20       19.64       33.44      5.34 o 
   2   0  20      213.37      195.86      9.58 o 
   3   0  20       55.53       64.89      6.28 o 
 -18   1  20       86.86       85.58     14.30 o 
 -17   1  20        4.32        5.36      3.47 o 
 -16   1  20       32.96       29.21      4.80 o 
 -15   1  20      158.72      161.88     17.77 o 
 -14   1  20        4.52        3.86      4.95 o 
 -13   1  20       21.46       15.46      4.25 o 
 -12   1  20       67.74       71.24      5.35 o 
 -11   1  20      199.32      183.48     10.93 o 
 -10   1  20       70.80       60.29      4.09 o 
  -9   1  20       43.24       46.16      4.58 o 
  -8   1  20      185.80      197.31      8.09 o 
  -7   1  20      308.94      290.33     10.06 o 
  -6   1  20       24.93       18.36      3.03 o 
  -5   1  20      103.43       93.70      4.89 o 
  -4   1  20      226.20      218.81      7.15 o 
  -3   1  20       87.28       90.62      4.96 o 
  -2   1  20        2.16        3.45      2.33 o 
  -1   1  20      401.07      383.67     10.12 o 
   0   1  20      197.34      194.21      6.34 o 
   1   1  20      113.06      120.64      5.26 o 
   2   1  20       20.20       16.59      2.86 o 
 -17   2  20        6.59        6.11      3.40 o 
 -16   2  20      246.71      276.00      8.06 o 
 -15   2  20       58.48       59.69      4.28 o 
 -14   2  20       21.05       16.60      4.20 o 
 -13   2  20      181.60      186.17      9.45 o 
 -12   2  20      186.40      168.79     11.93 o 
 -11   2  20       22.51       18.21      2.47 o 
 -10   2  20      280.91      298.57      7.96 o 
  -9   2  20       23.88       22.15      2.31 o 
  -8   2  20       20.02       15.40      2.17 o 
  -7   2  20        0.31       -1.60      1.68 o 
  -6   2  20      159.94      172.96      4.98 o 
  -5   2  20       41.06       40.31      2.94 o 
  -4   2  20        7.01        3.58      1.86 o 
  -3   2  20        9.05        6.80      2.23 o 
  -2   2  20       38.68       31.21      3.18 o 
  -1   2  20       46.67       59.70      4.03 o 
   0   2  20       17.05       18.80      3.12 o 
   1   2  20        7.92        5.67      2.23 o 
 -16   3  20       72.41       81.17      4.55 o 
 -15   3  20       77.80       80.65      4.48 o 
 -14   3  20       17.46       19.58      2.74 o 
 -13   3  20        1.91        4.61      2.21 o 
 -12   3  20       54.19       52.86      3.30 o 
 -11   3  20       18.11       13.56      3.02 o 
 -10   3  20        9.48       11.19      3.53 o 
  -9   3  20        1.56        0.28      2.10 o 
  -8   3  20      131.16      139.68      5.86 o 
  -7   3  20       24.06       17.83      2.87 o 
  -6   3  20       43.43       54.60      4.14 o 
  -5   3  20        4.35       -0.54      2.79 o 
  -4   3  20       33.43       29.03      3.39 o 
  -3   3  20       12.22        7.47      4.93 o 
  -2   3  20        0.52        1.77      2.35 o 
  -1   3  20        8.87        9.84      2.90 o 
   0   3  20       21.44       15.43      3.52 o 
 -12   4  20       27.19       18.91      2.81 o 
 -11   4  20       12.11        9.00      2.45 o 
 -10   4  20      209.72      235.04      6.56 o 
  -9   4  20       43.59       41.21      5.36 o 
  -8   4  20        4.53        6.43      2.70 o 
  -7   4  20       44.94       42.31      3.93 o 
  -6   4  20      204.57      216.85      7.33 o 
  -5   4  20      114.94      133.97      8.76 o 
  -4   4  20       27.36       24.42      3.48 o 
 -18   1  21      172.38      181.36     12.73 o 
 -17   1  21        2.52        1.87      4.84 o 
 -16   1  21       19.15       15.62      5.75 o 
 -15   1  21        0.64       -0.64      4.35 o 
 -14   1  21      235.94      233.50     13.03 o 
 -13   1  21       20.53       14.29      5.01 o 
 -12   1  21        2.11       10.31      4.60 o 
 -11   1  21        2.41        1.60      3.97 o 
 -10   1  21      325.89      322.29     12.08 o 
  -9   1  21        2.38       -1.76      2.46 o 
  -8   1  21       87.99       75.88      5.63 o 
  -7   1  21      126.86      124.89      5.63 o 
  -6   1  21      444.54      424.46     10.50 o 
  -5   1  21      244.38      274.01      8.17 o 
  -4   1  21        0.22        0.39      2.28 o 
  -3   1  21      106.17      123.05      5.70 o 
  -2   1  21       46.43       39.34      3.94 o 
  -1   1  21       23.91       22.23      3.01 o 
   0   1  21        3.16        2.71      2.28 o 
   1   1  21      111.83      102.30      4.95 o 
 -17   2  21        4.12        3.48      3.16 o 
 -16   2  21       11.28       14.05      3.64 o 
 -15   2  21      207.48      227.98      7.34 o 
 -14   2  21      122.87      132.12      5.68 o 
 -13   2  21       94.57       80.03      4.55 o 
 -12   2  21       10.59        8.73      3.52 o 
 -11   2  21      123.49      150.50      6.47 o 
 -10   2  21       51.43       49.65      3.69 o 
  -9   2  21      298.76      328.47      6.98 o 
  -8   2  21      173.05      182.26      5.20 o 
  -7   2  21      192.78      181.33      5.26 o 
  -6   2  21       79.65       84.88      3.86 o 
  -5   2  21       66.24       56.33      3.94 o 
  -4   2  21      344.64      375.09      8.98 o 
  -3   2  21      116.55      135.75      5.32 o 
  -2   2  21        1.84        0.44      1.98 o 
  -1   2  21       34.63       34.61      3.83 o 
   0   2  21      175.00      190.94      7.27 o 
 -15   3  21       10.32        8.52      3.10 o 
 -14   3  21        1.13       -1.32      2.19 o 
 -13   3  21      227.54      253.03      6.98 o 
 -12   3  21       36.97       34.78      3.98 o 
 -11   3  21        1.95        1.15      2.41 o 
 -10   3  21      103.41      119.51      5.71 o 
  -9   3  21      178.42      201.30      6.95 o 
  -8   3  21       16.61       19.07      2.98 o 
  -7   3  21        0.41       -1.10      2.26 o 
  -6   3  21      370.92      448.53     11.97 o 
  -5   3  21      316.65      343.34     11.91 o 
  -4   3  21        0.15       -2.13      2.15 o 
  -3   3  21       27.37       32.02      4.70 o 
  -2   3  21        3.94        5.65      4.09 o 
  -9   4  21       74.28       69.67      4.77 o 
  -8   4  21       37.48       40.05      4.00 o 
 -18   0  22        8.23        4.24      5.07 o 
 -17   0  22      198.23      222.77     14.07 o 
 -16   0  22        6.51       16.68      6.14 o 
 -15   0  22       11.87        9.50      5.09 o 
 -14   0  22       30.72       30.35      6.53 o 
 -13   0  22      480.73      457.66     19.62 o 
 -12   0  22       14.36       10.19      4.81 o 
 -11   0  22      277.54      256.53     13.90 o 
 -10   0  22      248.31      246.31     13.91 o 
  -9   0  22      761.79      670.61     25.06 o 
  -8   0  22      169.77      163.29     11.27 o 
  -7   0  22      195.44      159.80     11.36 o 
  -6   0  22      213.46      214.45     13.16 o 
  -5   0  22      621.31      596.13     23.75 o 
  -4   0  22       24.89       30.51      4.97 o 
  -3   0  22      185.51      183.31      9.30 o 
  -2   0  22      161.85      168.47     18.95 o 
  -1   0  22      416.78      429.20     14.51 o 
   0   0  22      220.19      241.08     10.87 o 
 -17   1  22        4.31        4.40      5.10 o 
 -16   1  22        2.54       -4.08      4.11 o 
 -15   1  22        5.54        6.31      4.75 o 
 -14   1  22       54.65       53.80      7.25 o 
 -13   1  22       17.51       24.93      6.00 o 
 -12   1  22      424.28      422.10     18.36 o 
 -11   1  22      153.87      149.96     10.50 o 
 -10   1  22       37.45       32.43      4.32 o 
  -9   1  22        3.98        1.06      2.62 o 
  -8   1  22      176.90      176.73      6.66 o 
  -7   1  22       76.32       88.09      5.25 o 
  -6   1  22        5.18        3.03      2.51 o 
  -5   1  22       55.39       58.87      5.33 o 
  -4   1  22      353.56      340.82     15.97 o 
  -3   1  22       26.84       22.39      3.36 o 
  -2   1  22      119.19      123.64      5.26 o 
  -1   1  22       11.87       12.79      2.79 o 
   0   1  22      126.40      123.42      5.36 o 
 -16   2  22        0.34       -1.02      2.81 o 
 -15   2  22       14.27       10.86      3.30 o 
 -14   2  22       22.38       19.16      3.59 o 
 -13   2  22        0.99       -2.64      2.17 o 
 -12   2  22        1.77       -0.03      2.61 o 
 -11   2  22       57.61       51.92      3.64 o 
 -10   2  22       50.65       61.20      3.81 o 
  -9   2  22       37.13       45.42      3.07 o 
  -8   2  22       12.74        9.38      2.57 o 
  -7   2  22       16.25       11.24      3.04 o 
  -6   2  22        3.60        1.98      3.43 o 
  -5   2  22        9.35       12.41      3.15 o 
  -4   2  22        5.39        5.93      3.73 o 
  -3   2  22        0.52       -0.51      2.52 o 
  -2   2  22        0.02        4.46      2.69 o 
 -14   3  22        2.51       -0.47      3.00 o 
 -13   3  22        0.69       -1.37      2.91 o 
 -12   3  22        0.55       -4.58      2.29 o 
 -11   3  22        5.57        4.40      2.59 o 
 -10   3  22        1.07        0.90      2.38 o 
  -9   3  22        7.64        3.93      3.11 o 
  -8   3  22        1.64       -3.66      3.21 o 
  -7   3  22      168.44      214.83      9.65 o 
  -6   3  22        2.38       -0.27      4.53 o 
  -5   3  22       57.15       59.07      8.35 o 
  -4   3  22        0.21       -2.90      2.76 o 
 -16   1  23       50.53       50.49      7.55 o 
 -15   1  23        6.00        2.26      4.42 o 
 -14   1  23      140.49      140.98     10.59 o 
 -13   1  23      272.97      295.68     15.09 o 
 -12   1  23       38.60       38.59      6.66 o 
 -11   1  23        9.71        7.94      4.39 o 
 -10   1  23      116.40      105.25      9.24 o 
  -9   1  23       57.05       49.74      4.20 o 
  -8   1  23      212.22      217.93      7.53 o 
  -7   1  23       18.12       15.84      3.16 o 
  -6   1  23      173.74      187.81      7.06 o 
  -5   1  23       30.87       38.39      4.44 o 
  -4   1  23       84.22      102.09      5.45 o 
  -3   1  23      159.14      183.11      7.01 o 
  -2   1  23      218.13      214.80      6.83 o 
 -14   2  23       53.54       22.55      4.30 o 
 -13   2  23        1.81        3.69      2.71 o 
 -12   2  23      144.51      108.51      8.21 o 
 -11   2  23       97.96       97.48      8.28 o 
 -10   2  23      156.25      184.78     11.03 o 
  -9   2  23       15.12        9.70      4.72 o 
  -8   2  23      391.07      453.67     15.56 o 
  -7   2  23      361.65      391.16     10.96 o 
  -6   2  23       24.49       33.16      3.92 o 
  -5   2  23       22.72       26.89      3.60 o 
  -4   2  23       63.29       84.17      5.35 o 
  -3   2  23      145.44      163.23      6.82 o 
 -11   3  23       88.34       97.30      5.70 o 
 -10   3  23       58.03       56.91      6.40 o 
  -9   3  23      231.55      256.75     32.59 o 
  -8   3  23       87.24       82.99      6.67 o 
  -7   3  23        3.69       -0.25      3.20 o 
 -16   0  24      545.67      571.90     23.78 o 
 -15   0  24        5.51       -0.45      5.05 o 
 -14   0  24      264.21      268.26     15.25 o 
 -13   0  24      189.61      206.11     13.32 o 
 -12   0  24      108.15       91.36      9.79 o 
 -11   0  24       76.34       80.27      9.15 o 
 -10   0  24        0.22       -0.81      4.61 o 
  -9   0  24      298.17      288.55     15.36 o 
  -8   0  24       73.66       79.69      9.28 o 
  -7   0  24        2.56        1.45      4.66 o 
  -6   0  24      199.02      199.02     13.35 o 
  -5   0  24      409.26      405.07     14.02 o 
  -4   0  24      227.74      248.02     20.80 o 
 -15   1  24      228.74      221.41     13.20 o 
 -14   1  24       15.57       20.74      5.94 o 
 -13   1  24       64.55       65.06      8.02 o 
 -12   1  24       14.86        6.96      4.55 o 
 -11   1  24      383.00      410.48     18.37 o 
 -10   1  24       62.44       74.52      8.48 o 
  -9   1  24       33.01       30.66      4.70 o 
  -8   1  24      230.70      216.27     10.83 o 
  -7   1  24       20.42       20.60      3.38 o 
  -6   1  24       19.07       19.65      3.22 o 
  -5   1  24       46.98       62.01      5.64 o 
  -4   1  24      137.13      135.55      6.14 o 
 -13   2  24        6.41        7.48      3.53 o 
 -12   2  24       75.94       86.26      7.79 o 
 -11   2  24       12.83       11.40      4.30 o 
 -10   2  24        2.70        2.47      3.87 o 
  -9   2  24        5.12       10.52      4.30 o 
  -8   2  24       79.61      101.18      5.40 o 
  -7   2  24       75.66       89.55      5.34 o 
  -6   2  24       12.50       15.93      3.21 o 
 -13   1  25       18.57       19.35      5.55 o 
 -12   1  25      144.19      173.22     11.61 o 
 -11   1  25        3.54        2.36      4.70 o 
 -10   1  25       14.00        8.63      3.97 o 
  -9   1  25       99.92       97.15      6.10 o 
  -8   1  25        4.58        6.01      2.29 o 
  -7   1  25       71.84       79.13     10.03 o 
                                                 
